# Supplementary material for: A Neighborhood-Wide Association Study (NWAS): Example of prostate cancer aggressiveness
Source: PLoS One. 2017 Mar 27;12(3):e0174548. doi: 10.1371/journal.pone.0174548 (PMC5367705; doi:10.1371/journal.pone.0174548)
Supplement: S2 File — (XLSX) [file pone.0174548.s004.xlsx]

## Sheet: Table 1
Title: Summary of Year 2000 U.S. Census SF1-Pennsylvania State Prostate Cancer Registry Join
Census Variable_ID	% Available at Census Level (no join)	% Available after PA Registry and Census Join	Percent Difference (shown for variables with less than 10% missing after the join)
PCT_SF1_P002002	0.9968	1	0.0032
PCT_SF1_P002003	0.9968	1	0.0032
PCT_SF1_P002004	0.9968	1	0.0032
PCT_SF1_P002005	0.9968	1	0.0032
PCT_SF1_P002006	0.9968	1	0.0032
PCT_SF1_P003002	0.9968	1	0.0032
PCT_SF1_P003003	0.9968	1	0.0032
PCT_SF1_P003004	0.9968	1	0.0032
PCT_SF1_P003005	0.9968	1	0.0032
PCT_SF1_P003006	0.9968	1	0.0032
PCT_SF1_P003007	0.9968	1	0.0032
PCT_SF1_P003008	0.9968	1	0.0032
PCT_SF1_P003009	0.9968	1	0.0032
PCT_SF1_P003010	0.9968	1	0.0032
PCT_SF1_P003011	0.9968	1	0.0032
PCT_SF1_P003012	0.9968	1	0.0032
PCT_SF1_P003013	0.9968	1	0.0032
PCT_SF1_P003014	0.9968	1	0.0032
PCT_SF1_P003015	0.9968	1	0.0032
PCT_SF1_P003016	0.9968	1	0.0032
PCT_SF1_P003017	0.9968	1	0.0032
PCT_SF1_P003018	0.9968	1	0.0032
PCT_SF1_P003019	0.9968	1	0.0032
PCT_SF1_P003020	0.9968	1	0.0032
PCT_SF1_P003021	0.9968	1	0.0032
PCT_SF1_P003022	0.9968	1	0.0032
PCT_SF1_P003023	0.9968	1	0.0032
PCT_SF1_P003024	0.9968	1	0.0032
PCT_SF1_P003025	0.9968	1	0.0032
PCT_SF1_P003026	0.9968	1	0.0032
PCT_SF1_P003027	0.9968	1	0.0032
PCT_SF1_P003028	0.9968	1	0.0032
PCT_SF1_P003029	0.9968	1	0.0032
PCT_SF1_P003030	0.9968	1	0.0032
PCT_SF1_P003031	0.9968	1	0.0032
PCT_SF1_P003032	0.9968	1	0.0032
PCT_SF1_P003033	0.9968	1	0.0032
PCT_SF1_P003034	0.9968	1	0.0032
PCT_SF1_P003035	0.9968	1	0.0032
PCT_SF1_P003036	0.9968	1	0.0032
PCT_SF1_P003037	0.9968	1	0.0032
PCT_SF1_P003038	0.9968	1	0.0032
PCT_SF1_P003039	0.9968	1	0.0032
PCT_SF1_P003040	0.9968	1	0.0032
PCT_SF1_P003041	0.9968	1	0.0032
PCT_SF1_P003042	0.9968	1	0.0032
PCT_SF1_P003043	0.9968	1	0.0032
PCT_SF1_P003044	0.9968	1	0.0032
PCT_SF1_P003045	0.9968	1	0.0032
PCT_SF1_P003046	0.9968	1	0.0032
PCT_SF1_P003047	0.9968	1	0.0032
PCT_SF1_P003048	0.9968	1	0.0032
PCT_SF1_P003049	0.9968	1	0.0032
PCT_SF1_P003050	0.9968	1	0.0032
PCT_SF1_P003051	0.9968	1	0.0032
PCT_SF1_P003052	0.9968	1	0.0032
PCT_SF1_P003053	0.9968	1	0.0032
PCT_SF1_P003054	0.9968	1	0.0032
PCT_SF1_P003055	0.9968	1	0.0032
PCT_SF1_P003056	0.9968	1	0.0032
PCT_SF1_P003057	0.9968	1	0.0032
PCT_SF1_P003058	0.9968	1	0.0032
PCT_SF1_P003059	0.9968	1	0.0032
PCT_SF1_P003060	0.9968	1	0.0032
PCT_SF1_P003061	0.9968	1	0.0032
PCT_SF1_P003062	0.9968	1	0.0032
PCT_SF1_P003063	0.9968	1	0.0032
PCT_SF1_P003064	0.9968	1	0.0032
PCT_SF1_P003065	0.9968	1	0.0032
PCT_SF1_P003066	0.9968	1	0.0032
PCT_SF1_P003067	0.9968	1	0.0032
PCT_SF1_P003068	0.9968	1	0.0032
PCT_SF1_P003069	0.9968	1	0.0032
PCT_SF1_P003070	0.9968	1	0.0032
PCT_SF1_P003071	0.9968	1	0.0032
PCT_SF1_P004002	0.9968	1	0.0032
PCT_SF1_P004003	0.9968	1	0.0032
PCT_SF1_P004004	0.9968	1	0.0032
PCT_SF1_P004005	0.9968	1	0.0032
PCT_SF1_P004006	0.9968	1	0.0032
PCT_SF1_P004007	0.9968	1	0.0032
PCT_SF1_P004008	0.9968	1	0.0032
PCT_SF1_P004009	0.9968	1	0.0032
PCT_SF1_P004010	0.9968	1	0.0032
PCT_SF1_P004011	0.9968	1	0.0032
PCT_SF1_P004012	0.9968	1	0.0032
PCT_SF1_P004013	0.9968	1	0.0032
PCT_SF1_P004014	0.9968	1	0.0032
PCT_SF1_P004015	0.9968	1	0.0032
PCT_SF1_P004016	0.9968	1	0.0032
PCT_SF1_P004017	0.9968	1	0.0032
PCT_SF1_P004018	0.9968	1	0.0032
PCT_SF1_P004019	0.9968	1	0.0032
PCT_SF1_P004020	0.9968	1	0.0032
PCT_SF1_P004021	0.9968	1	0.0032
PCT_SF1_P004022	0.9968	1	0.0032
PCT_SF1_P004023	0.9968	1	0.0032
PCT_SF1_P004024	0.9968	1	0.0032
PCT_SF1_P004025	0.9968	1	0.0032
PCT_SF1_P004026	0.9968	1	0.0032
PCT_SF1_P004027	0.9968	1	0.0032
PCT_SF1_P004028	0.9968	1	0.0032
PCT_SF1_P004029	0.9968	1	0.0032
PCT_SF1_P004030	0.9968	1	0.0032
PCT_SF1_P004031	0.9968	1	0.0032
PCT_SF1_P004032	0.9968	1	0.0032
PCT_SF1_P004033	0.9968	1	0.0032
PCT_SF1_P004034	0.9968	1	0.0032
PCT_SF1_P004035	0.9968	1	0.0032
PCT_SF1_P004036	0.9968	1	0.0032
PCT_SF1_P004037	0.9968	1	0.0032
PCT_SF1_P004038	0.9968	1	0.0032
PCT_SF1_P004039	0.9968	1	0.0032
PCT_SF1_P004040	0.9968	1	0.0032
PCT_SF1_P004041	0.9968	1	0.0032
PCT_SF1_P004042	0.9968	1	0.0032
PCT_SF1_P004043	0.9968	1	0.0032
PCT_SF1_P004044	0.9968	1	0.0032
PCT_SF1_P004045	0.9968	1	0.0032
PCT_SF1_P004046	0.9968	1	0.0032
PCT_SF1_P004047	0.9968	1	0.0032
PCT_SF1_P004048	0.9968	1	0.0032
PCT_SF1_P004049	0.9968	1	0.0032
PCT_SF1_P004050	0.9968	1	0.0032
PCT_SF1_P004051	0.9968	1	0.0032
PCT_SF1_P004052	0.9968	1	0.0032
PCT_SF1_P004053	0.9968	1	0.0032
PCT_SF1_P004054	0.9968	1	0.0032
PCT_SF1_P004055	0.9968	1	0.0032
PCT_SF1_P004056	0.9968	1	0.0032
PCT_SF1_P004057	0.9968	1	0.0032
PCT_SF1_P004058	0.9968	1	0.0032
PCT_SF1_P004059	0.9968	1	0.0032
PCT_SF1_P004060	0.9968	1	0.0032
PCT_SF1_P004061	0.9968	1	0.0032
PCT_SF1_P004062	0.9968	1	0.0032
PCT_SF1_P004063	0.9968	1	0.0032
PCT_SF1_P004064	0.9968	1	0.0032
PCT_SF1_P004065	0.9968	1	0.0032
PCT_SF1_P004066	0.9968	1	0.0032
PCT_SF1_P004067	0.9968	1	0.0032
PCT_SF1_P004068	0.9968	1	0.0032
PCT_SF1_P004069	0.9968	1	0.0032
PCT_SF1_P004070	0.9968	1	0.0032
PCT_SF1_P004071	0.9968	1	0.0032
PCT_SF1_P004072	0.9968	1	0.0032
PCT_SF1_P004073	0.9968	1	0.0032
PCT_SF1_P005002	0.9968	1	0.0032
PCT_SF1_P005003	0.9968	1	0.0032
PCT_SF1_P005004	0.9968	1	0.0032
PCT_SF1_P005005	0.9968	1	0.0032
PCT_SF1_P005006	0.9968	1	0.0032
PCT_SF1_P005007	0.9968	1	0.0032
PCT_SF1_P005008	0.9968	1	0.0032
PCT_SF1_P005009	0.9968	1	0.0032
PCT_SF1_P005010	0.9968	1	0.0032
PCT_SF1_P005011	0.9968	1	0.0032
PCT_SF1_P005012	0.9968	1	0.0032
PCT_SF1_P005013	0.9968	1	0.0032
PCT_SF1_P005014	0.9968	1	0.0032
PCT_SF1_P005015	0.9968	1	0.0032
PCT_SF1_P005016	0.9968	1	0.0032
PCT_SF1_P005017	0.9968	1	0.0032
PCT_SF1_P005018	0.9968	1	0.0032
PCT_SF1_P005019	0.9968	1	0.0032
PCT_SF1_P005020	0.9968	1	0.0032
PCT_SF1_P005021	0.9968	1	0.0032
PCT_SF1_P005022	0.9968	1	0.0032
PCT_SF1_P005023	0.9968	1	0.0032
PCT_SF1_P005024	0.9968	1	0.0032
PCT_SF1_P005025	0.9968	1	0.0032
PCT_SF1_P005026	0.9968	1	0.0032
PCT_SF1_P005027	0.9968	1	0.0032
PCT_SF1_P005028	0.9968	1	0.0032
PCT_SF1_P005029	0.9968	1	0.0032
PCT_SF1_P005030	0.9968	1	0.0032
PCT_SF1_P005031	0.9968	1	0.0032
PCT_SF1_P005032	0.9968	1	0.0032
PCT_SF1_P005033	0.9968	1	0.0032
PCT_SF1_P005034	0.9968	1	0.0032
PCT_SF1_P005035	0.9968	1	0.0032
PCT_SF1_P005036	0.9968	1	0.0032
PCT_SF1_P005037	0.9968	1	0.0032
PCT_SF1_P005038	0.9968	1	0.0032
PCT_SF1_P005039	0.9968	1	0.0032
PCT_SF1_P005040	0.9968	1	0.0032
PCT_SF1_P005041	0.9968	1	0.0032
PCT_SF1_P005042	0.9968	1	0.0032
PCT_SF1_P005043	0.9968	1	0.0032
PCT_SF1_P005044	0.9968	1	0.0032
PCT_SF1_P005045	0.9968	1	0.0032
PCT_SF1_P005046	0.9968	1	0.0032
PCT_SF1_P005047	0.9968	1	0.0032
PCT_SF1_P005048	0.9968	1	0.0032
PCT_SF1_P005049	0.9968	1	0.0032
PCT_SF1_P005050	0.9968	1	0.0032
PCT_SF1_P005051	0.9968	1	0.0032
PCT_SF1_P005052	0.9968	1	0.0032
PCT_SF1_P005053	0.9968	1	0.0032
PCT_SF1_P005054	0.9968	1	0.0032
PCT_SF1_P005055	0.9968	1	0.0032
PCT_SF1_P005056	0.9968	1	0.0032
PCT_SF1_P005057	0.9968	1	0.0032
PCT_SF1_P005058	0.9968	1	0.0032
PCT_SF1_P005059	0.9968	1	0.0032
PCT_SF1_P005060	0.9968	1	0.0032
PCT_SF1_P005061	0.9968	1	0.0032
PCT_SF1_P005062	0.9968	1	0.0032
PCT_SF1_P005063	0.9968	1	0.0032
PCT_SF1_P005064	0.9968	1	0.0032
PCT_SF1_P005065	0.9968	1	0.0032
PCT_SF1_P005066	0.9968	1	0.0032
PCT_SF1_P005067	0.9968	1	0.0032
PCT_SF1_P005068	0.9968	1	0.0032
PCT_SF1_P005069	0.9968	1	0.0032
PCT_SF1_P005070	0.9968	1	0.0032
PCT_SF1_P005071	0.9968	1	0.0032
PCT_SF1_P006002	0.9968	1	0.0032
PCT_SF1_P006003	0.9968	1	0.0032
PCT_SF1_P006004	0.9968	1	0.0032
PCT_SF1_P006005	0.9968	1	0.0032
PCT_SF1_P006006	0.9968	1	0.0032
PCT_SF1_P006007	0.9968	1	0.0032
PCT_SF1_P006008	0.9968	1	0.0032
PCT_SF1_P006009	0.9968	1	0.0032
PCT_SF1_P006010	0.9968	1	0.0032
PCT_SF1_P006011	0.9968	1	0.0032
PCT_SF1_P006012	0.9968	1	0.0032
PCT_SF1_P006013	0.9968	1	0.0032
PCT_SF1_P006014	0.9968	1	0.0032
PCT_SF1_P006015	0.9968	1	0.0032
PCT_SF1_P006016	0.9968	1	0.0032
PCT_SF1_P006017	0.9968	1	0.0032
PCT_SF1_P006018	0.9968	1	0.0032
PCT_SF1_P006019	0.9968	1	0.0032
PCT_SF1_P006020	0.9968	1	0.0032
PCT_SF1_P006021	0.9968	1	0.0032
PCT_SF1_P006022	0.9968	1	0.0032
PCT_SF1_P006023	0.9968	1	0.0032
PCT_SF1_P006024	0.9968	1	0.0032
PCT_SF1_P006025	0.9968	1	0.0032
PCT_SF1_P006026	0.9968	1	0.0032
PCT_SF1_P006027	0.9968	1	0.0032
PCT_SF1_P006028	0.9968	1	0.0032
PCT_SF1_P006029	0.9968	1	0.0032
PCT_SF1_P006030	0.9968	1	0.0032
PCT_SF1_P006031	0.9968	1	0.0032
PCT_SF1_P006032	0.9968	1	0.0032
PCT_SF1_P006033	0.9968	1	0.0032
PCT_SF1_P006034	0.9968	1	0.0032
PCT_SF1_P006035	0.9968	1	0.0032
PCT_SF1_P006036	0.9968	1	0.0032
PCT_SF1_P006037	0.9968	1	0.0032
PCT_SF1_P006038	0.9968	1	0.0032
PCT_SF1_P006039	0.9968	1	0.0032
PCT_SF1_P006040	0.9968	1	0.0032
PCT_SF1_P006041	0.9968	1	0.0032
PCT_SF1_P006042	0.9968	1	0.0032
PCT_SF1_P006043	0.9968	1	0.0032
PCT_SF1_P006044	0.9968	1	0.0032
PCT_SF1_P006045	0.9968	1	0.0032
PCT_SF1_P006046	0.9968	1	0.0032
PCT_SF1_P006047	0.9968	1	0.0032
PCT_SF1_P006048	0.9968	1	0.0032
PCT_SF1_P006049	0.9968	1	0.0032
PCT_SF1_P006050	0.9968	1	0.0032
PCT_SF1_P006051	0.9968	1	0.0032
PCT_SF1_P006052	0.9968	1	0.0032
PCT_SF1_P006053	0.9968	1	0.0032
PCT_SF1_P006054	0.9968	1	0.0032
PCT_SF1_P006055	0.9968	1	0.0032
PCT_SF1_P006056	0.9968	1	0.0032
PCT_SF1_P006057	0.9968	1	0.0032
PCT_SF1_P006058	0.9968	1	0.0032
PCT_SF1_P006059	0.9968	1	0.0032
PCT_SF1_P006060	0.9968	1	0.0032
PCT_SF1_P006061	0.9968	1	0.0032
PCT_SF1_P006062	0.9968	1	0.0032
PCT_SF1_P006063	0.9968	1	0.0032
PCT_SF1_P006064	0.9968	1	0.0032
PCT_SF1_P006065	0.9968	1	0.0032
PCT_SF1_P006066	0.9968	1	0.0032
PCT_SF1_P006067	0.9968	1	0.0032
PCT_SF1_P006068	0.9968	1	0.0032
PCT_SF1_P006069	0.9968	1	0.0032
PCT_SF1_P006070	0.9968	1	0.0032
PCT_SF1_P006071	0.9968	1	0.0032
PCT_SF1_P006072	0.9968	1	0.0032
PCT_SF1_P006073	0.9968	1	0.0032
PCT_SF1_P007002	0.9968	1	0.0032
PCT_SF1_P007003	0.9968	1	0.0032
PCT_SF1_P007004	0.9968	1	0.0032
PCT_SF1_P007005	0.9968	1	0.0032
PCT_SF1_P007006	0.9968	1	0.0032
PCT_SF1_P007007	0.9968	1	0.0032
PCT_SF1_P007008	0.9968	1	0.0032
PCT_SF1_P008002	0.9968	1	0.0032
PCT_SF1_P008003	0.9968	1	0.0032
PCT_SF1_P008004	0.9968	1	0.0032
PCT_SF1_P008005	0.9968	1	0.0032
PCT_SF1_P008006	0.9968	1	0.0032
PCT_SF1_P008007	0.9968	1	0.0032
PCT_SF1_P008008	0.9968	1	0.0032
PCT_SF1_P008009	0.9968	1	0.0032
PCT_SF1_P008010	0.9968	1	0.0032
PCT_SF1_P008011	0.9968	1	0.0032
PCT_SF1_P008012	0.9968	1	0.0032
PCT_SF1_P008013	0.9968	1	0.0032
PCT_SF1_P008014	0.9968	1	0.0032
PCT_SF1_P008015	0.9968	1	0.0032
PCT_SF1_P008016	0.9968	1	0.0032
PCT_SF1_P008017	0.9968	1	0.0032
PCT_SF1_P009002	0.9968	1	0.0032
PCT_SF1_P009003	0.9968	1	0.0032
PCT_SF1_P009004	0.9968	1	0.0032
PCT_SF1_P009005	0.9968	1	0.0032
PCT_SF1_P009006	0.9968	1	0.0032
PCT_SF1_P009007	0.9968	1	0.0032
PCT_SF1_P010002	0.9968	1	0.0032
PCT_SF1_P010003	0.9968	1	0.0032
PCT_SF1_P010004	0.9968	1	0.0032
PCT_SF1_P010005	0.9968	1	0.0032
PCT_SF1_P010006	0.9968	1	0.0032
PCT_SF1_P010007	0.9968	1	0.0032
PCT_SF1_P010008	0.9968	1	0.0032
PCT_SF1_P010009	0.9968	1	0.0032
PCT_SF1_P010010	0.9968	1	0.0032
PCT_SF1_P010011	0.9968	1	0.0032
PCT_SF1_P010012	0.9968	1	0.0032
PCT_SF1_P010013	0.9968	1	0.0032
PCT_SF1_P010014	0.9968	1	0.0032
PCT_SF1_P010015	0.9968	1	0.0032
PCT_SF1_P012002	0.9968	1	0.0032
PCT_SF1_P012003	0.9968	1	0.0032
PCT_SF1_P012004	0.9968	1	0.0032
PCT_SF1_P012005	0.9968	1	0.0032
PCT_SF1_P012006	0.9968	1	0.0032
PCT_SF1_P012007	0.9968	1	0.0032
PCT_SF1_P012008	0.9968	1	0.0032
PCT_SF1_P012009	0.9968	1	0.0032
PCT_SF1_P012010	0.9968	1	0.0032
PCT_SF1_P012011	0.9968	1	0.0032
PCT_SF1_P012012	0.9968	1	0.0032
PCT_SF1_P012013	0.9968	1	0.0032
PCT_SF1_P012014	0.9968	1	0.0032
PCT_SF1_P012015	0.9968	1	0.0032
PCT_SF1_P012016	0.9968	1	0.0032
PCT_SF1_P012017	0.9968	1	0.0032
PCT_SF1_P012018	0.9968	1	0.0032
PCT_SF1_P012019	0.9968	1	0.0032
PCT_SF1_P012020	0.9968	1	0.0032
PCT_SF1_P012021	0.9968	1	0.0032
PCT_SF1_P012022	0.9968	1	0.0032
PCT_SF1_P012023	0.9968	1	0.0032
PCT_SF1_P012024	0.9968	1	0.0032
PCT_SF1_P012025	0.9968	1	0.0032
PCT_SF1_P012026	0.9968	1	0.0032
PCT_SF1_P012027	0.9968	1	0.0032
PCT_SF1_P012028	0.9968	1	0.0032
PCT_SF1_P012029	0.9968	1	0.0032
PCT_SF1_P012030	0.9968	1	0.0032
PCT_SF1_P012031	0.9968	1	0.0032
PCT_SF1_P012032	0.9968	1	0.0032
PCT_SF1_P012033	0.9968	1	0.0032
PCT_SF1_P012034	0.9968	1	0.0032
PCT_SF1_P012035	0.9968	1	0.0032
PCT_SF1_P012036	0.9968	1	0.0032
PCT_SF1_P012037	0.9968	1	0.0032
PCT_SF1_P012038	0.9968	1	0.0032
PCT_SF1_P012039	0.9968	1	0.0032
PCT_SF1_P012040	0.9968	1	0.0032
PCT_SF1_P012041	0.9968	1	0.0032
PCT_SF1_P012042	0.9968	1	0.0032
PCT_SF1_P012043	0.9968	1	0.0032
PCT_SF1_P012044	0.9968	1	0.0032
PCT_SF1_P012045	0.9968	1	0.0032
PCT_SF1_P012046	0.9968	1	0.0032
PCT_SF1_P012047	0.9968	1	0.0032
PCT_SF1_P012048	0.9968	1	0.0032
PCT_SF1_P012049	0.9968	1	0.0032
PCT_SF1_P027002	0.9968	1	0.0032
PCT_SF1_P027003	0.9968	1	0.0032
PCT_SF1_P027004	0.9968	1	0.0032
PCT_SF1_P027005	0.9968	1	0.0032
PCT_SF1_P027006	0.9968	1	0.0032
PCT_SF1_P027007	0.9968	1	0.0032
PCT_SF1_P027008	0.9968	1	0.0032
PCT_SF1_P027009	0.9968	1	0.0032
PCT_SF1_P027010	0.9968	1	0.0032
PCT_SF1_P027011	0.9968	1	0.0032
PCT_SF1_P027012	0.9968	1	0.0032
PCT_SF1_P027013	0.9968	1	0.0032
PCT_SF1_P027014	0.9968	1	0.0032
PCT_SF1_P027015	0.9968	1	0.0032
PCT_SF1_P027016	0.9968	1	0.0032
PCT_SF1_P027017	0.9968	1	0.0032
PCT_SF1_P027018	0.9968	1	0.0032
PCT_SF1_P027019	0.9968	1	0.0032
PCT_SF1_P027020	0.9968	1	0.0032
PCT_SF1_P027021	0.9968	1	0.0032
PCT_SF1_P027022	0.9968	1	0.0032
PCT_SF1_P027023	0.9968	1	0.0032
PCT_SF1_P027024	0.9968	1	0.0032
PCT_SF1_P027025	0.9968	1	0.0032
PCT_SF1_P027026	0.9968	1	0.0032
PCT_SF1_P027027	0.9968	1	0.0032
PCT_SF1_P039002	0.9968	1	0.0032
PCT_SF1_P039003	0.9968	1	0.0032
PCT_SF1_P039004	0.9968	1	0.0032
PCT_SF1_P039005	0.9968	1	0.0032
PCT_SF1_P040002	0.9968	1	0.0032
PCT_SF1_P040003	0.9968	1	0.0032
PCT_SF1_P041002	0.9968	1	0.0032
PCT_SF1_P041003	0.9968	1	0.0032
PCT_SF1_P042002	0.9968	1	0.0032
PCT_SF1_P042003	0.9968	1	0.0032
PCT_SF1_P043002	0.9968	1	0.0032
PCT_SF1_P043003	0.9968	1	0.0032
PCT_SF1_P044002	0.9968	1	0.0032
PCT_SF1_P044003	0.9968	1	0.0032
PCT_SF1_P045002	0.9968	1	0.0032
PCT_SF1_P045003	0.9968	1	0.0032
PCT_SF1_PCT011002	0.9968	1	0.0032
PCT_SF1_PCT011003	0.9968	1	0.0032
PCT_SF1_PCT011004	0.9968	1	0.0032
PCT_SF1_PCT011005	0.9968	1	0.0032
PCT_SF1_PCT011006	0.9968	1	0.0032
PCT_SF1_PCT011007	0.9968	1	0.0032
PCT_SF1_PCT011008	0.9968	1	0.0032
PCT_SF1_PCT011009	0.9968	1	0.0032
PCT_SF1_PCT011010	0.9968	1	0.0032
PCT_SF1_PCT011011	0.9968	1	0.0032
PCT_SF1_PCT011012	0.9968	1	0.0032
PCT_SF1_PCT011013	0.9968	1	0.0032
PCT_SF1_PCT011014	0.9968	1	0.0032
PCT_SF1_PCT011015	0.9968	1	0.0032
PCT_SF1_PCT011016	0.9968	1	0.0032
PCT_SF1_PCT011017	0.9968	1	0.0032
PCT_SF1_PCT011018	0.9968	1	0.0032
PCT_SF1_PCT011019	0.9968	1	0.0032
PCT_SF1_PCT011020	0.9968	1	0.0032
PCT_SF1_PCT011021	0.9968	1	0.0032
PCT_SF1_PCT011022	0.9968	1	0.0032
PCT_SF1_PCT011023	0.9968	1	0.0032
PCT_SF1_PCT011024	0.9968	1	0.0032
PCT_SF1_PCT011025	0.9968	1	0.0032
PCT_SF1_PCT011026	0.9968	1	0.0032
PCT_SF1_PCT011027	0.9968	1	0.0032
PCT_SF1_PCT011028	0.9968	1	0.0032
PCT_SF1_PCT011029	0.9968	1	0.0032
PCT_SF1_PCT011030	0.9968	1	0.0032
PCT_SF1_PCT011031	0.9968	1	0.0032
PCT_SF1_PCT012002	0.9968	1	0.0032
PCT_SF1_PCT012003	0.9968	1	0.0032
PCT_SF1_PCT012004	0.9968	1	0.0032
PCT_SF1_PCT012005	0.9968	1	0.0032
PCT_SF1_PCT012006	0.9968	1	0.0032
PCT_SF1_PCT012007	0.9968	1	0.0032
PCT_SF1_PCT012008	0.9968	1	0.0032
PCT_SF1_PCT012009	0.9968	1	0.0032
PCT_SF1_PCT012010	0.9968	1	0.0032
PCT_SF1_PCT012011	0.9968	1	0.0032
PCT_SF1_PCT012012	0.9968	1	0.0032
PCT_SF1_PCT012013	0.9968	1	0.0032
PCT_SF1_PCT012014	0.9968	1	0.0032
PCT_SF1_PCT012015	0.9968	1	0.0032
PCT_SF1_PCT012016	0.9968	1	0.0032
PCT_SF1_PCT012017	0.9968	1	0.0032
PCT_SF1_PCT012018	0.9968	1	0.0032
PCT_SF1_PCT012019	0.9968	1	0.0032
PCT_SF1_PCT012020	0.9968	1	0.0032
PCT_SF1_PCT012021	0.9968	1	0.0032
PCT_SF1_PCT012022	0.9968	1	0.0032
PCT_SF1_PCT012023	0.9968	1	0.0032
PCT_SF1_PCT012024	0.9968	1	0.0032
PCT_SF1_PCT012025	0.9968	1	0.0032
PCT_SF1_PCT012026	0.9968	1	0.0032
PCT_SF1_PCT012027	0.9968	1	0.0032
PCT_SF1_PCT012028	0.9968	1	0.0032
PCT_SF1_PCT012029	0.9968	1	0.0032
PCT_SF1_PCT012030	0.9968	1	0.0032
PCT_SF1_PCT012031	0.9968	1	0.0032
PCT_SF1_PCT012032	0.9968	1	0.0032
PCT_SF1_PCT012033	0.9968	1	0.0032
PCT_SF1_PCT012034	0.9968	1	0.0032
PCT_SF1_PCT012035	0.9968	1	0.0032
PCT_SF1_PCT012036	0.9968	1	0.0032
PCT_SF1_PCT012037	0.9968	1	0.0032
PCT_SF1_PCT012038	0.9968	1	0.0032
PCT_SF1_PCT012039	0.9968	1	0.0032
PCT_SF1_PCT012040	0.9968	1	0.0032
PCT_SF1_PCT012041	0.9968	1	0.0032
PCT_SF1_PCT012042	0.9968	1	0.0032
PCT_SF1_PCT012043	0.9968	1	0.0032
PCT_SF1_PCT012044	0.9968	1	0.0032
PCT_SF1_PCT012045	0.9968	1	0.0032
PCT_SF1_PCT012046	0.9968	1	0.0032
PCT_SF1_PCT012047	0.9968	1	0.0032
PCT_SF1_PCT012048	0.9968	1	0.0032
PCT_SF1_PCT012049	0.9968	1	0.0032
PCT_SF1_PCT012050	0.9968	1	0.0032
PCT_SF1_PCT012051	0.9968	1	0.0032
PCT_SF1_PCT012052	0.9968	1	0.0032
PCT_SF1_PCT012053	0.9968	1	0.0032
PCT_SF1_PCT012054	0.9968	1	0.0032
PCT_SF1_PCT012055	0.9968	1	0.0032
PCT_SF1_PCT012056	0.9968	1	0.0032
PCT_SF1_PCT012057	0.9968	1	0.0032
PCT_SF1_PCT012058	0.9968	1	0.0032
PCT_SF1_PCT012059	0.9968	1	0.0032
PCT_SF1_PCT012060	0.9968	1	0.0032
PCT_SF1_PCT012061	0.9968	1	0.0032
PCT_SF1_PCT012062	0.9968	1	0.0032
PCT_SF1_PCT012063	0.9968	1	0.0032
PCT_SF1_PCT012064	0.9968	1	0.0032
PCT_SF1_PCT012065	0.9968	1	0.0032
PCT_SF1_PCT012066	0.9968	1	0.0032
PCT_SF1_PCT012067	0.9968	1	0.0032
PCT_SF1_PCT012068	0.9968	1	0.0032
PCT_SF1_PCT012069	0.9968	1	0.0032
PCT_SF1_PCT012070	0.9968	1	0.0032
PCT_SF1_PCT012071	0.9968	1	0.0032
PCT_SF1_PCT012072	0.9968	1	0.0032
PCT_SF1_PCT012073	0.9968	1	0.0032
PCT_SF1_PCT012074	0.9968	1	0.0032
PCT_SF1_PCT012075	0.9968	1	0.0032
PCT_SF1_PCT012076	0.9968	1	0.0032
PCT_SF1_PCT012077	0.9968	1	0.0032
PCT_SF1_PCT012078	0.9968	1	0.0032
PCT_SF1_PCT012079	0.9968	1	0.0032
PCT_SF1_PCT012080	0.9968	1	0.0032
PCT_SF1_PCT012081	0.9968	1	0.0032
PCT_SF1_PCT012082	0.9968	1	0.0032
PCT_SF1_PCT012083	0.9968	1	0.0032
PCT_SF1_PCT012084	0.9968	1	0.0032
PCT_SF1_PCT012085	0.9968	1	0.0032
PCT_SF1_PCT012086	0.9968	1	0.0032
PCT_SF1_PCT012087	0.9968	1	0.0032
PCT_SF1_PCT012088	0.9968	1	0.0032
PCT_SF1_PCT012089	0.9968	1	0.0032
PCT_SF1_PCT012090	0.9968	1	0.0032
PCT_SF1_PCT012091	0.9968	1	0.0032
PCT_SF1_PCT012092	0.9968	1	0.0032
PCT_SF1_PCT012093	0.9968	1	0.0032
PCT_SF1_PCT012094	0.9968	1	0.0032
PCT_SF1_PCT012095	0.9968	1	0.0032
PCT_SF1_PCT012096	0.9968	1	0.0032
PCT_SF1_PCT012097	0.9968	1	0.0032
PCT_SF1_PCT012098	0.9968	1	0.0032
PCT_SF1_PCT012099	0.9968	1	0.0032
PCT_SF1_PCT012100	0.9968	1	0.0032
PCT_SF1_PCT012101	0.9968	1	0.0032
PCT_SF1_PCT012102	0.9968	1	0.0032
PCT_SF1_PCT012103	0.9968	1	0.0032
PCT_SF1_PCT012104	0.9968	1	0.0032
PCT_SF1_PCT012105	0.9968	1	0.0032
PCT_SF1_PCT012106	0.9968	1	0.0032
PCT_SF1_PCT012107	0.9968	1	0.0032
PCT_SF1_PCT012108	0.9968	1	0.0032
PCT_SF1_PCT012109	0.9968	1	0.0032
PCT_SF1_PCT012110	0.9968	1	0.0032
PCT_SF1_PCT012111	0.9968	1	0.0032
PCT_SF1_PCT012112	0.9968	1	0.0032
PCT_SF1_PCT012113	0.9968	1	0.0032
PCT_SF1_PCT012114	0.9968	1	0.0032
PCT_SF1_PCT012115	0.9968	1	0.0032
PCT_SF1_PCT012116	0.9968	1	0.0032
PCT_SF1_PCT012117	0.9968	1	0.0032
PCT_SF1_PCT012118	0.9968	1	0.0032
PCT_SF1_PCT012119	0.9968	1	0.0032
PCT_SF1_PCT012120	0.9968	1	0.0032
PCT_SF1_PCT012121	0.9968	1	0.0032
PCT_SF1_PCT012122	0.9968	1	0.0032
PCT_SF1_PCT012123	0.9968	1	0.0032
PCT_SF1_PCT012124	0.9968	1	0.0032
PCT_SF1_PCT012125	0.9968	1	0.0032
PCT_SF1_PCT012126	0.9968	1	0.0032
PCT_SF1_PCT012127	0.9968	1	0.0032
PCT_SF1_PCT012128	0.9968	1	0.0032
PCT_SF1_PCT012129	0.9968	1	0.0032
PCT_SF1_PCT012130	0.9968	1	0.0032
PCT_SF1_PCT012131	0.9968	1	0.0032
PCT_SF1_PCT012132	0.9968	1	0.0032
PCT_SF1_PCT012133	0.9968	1	0.0032
PCT_SF1_PCT012134	0.9968	1	0.0032
PCT_SF1_PCT012135	0.9968	1	0.0032
PCT_SF1_PCT012136	0.9968	1	0.0032
PCT_SF1_PCT012137	0.9968	1	0.0032
PCT_SF1_PCT012138	0.9968	1	0.0032
PCT_SF1_PCT012139	0.9968	1	0.0032
PCT_SF1_PCT012140	0.9968	1	0.0032
PCT_SF1_PCT012141	0.9968	1	0.0032
PCT_SF1_PCT012142	0.9968	1	0.0032
PCT_SF1_PCT012143	0.9968	1	0.0032
PCT_SF1_PCT012144	0.9968	1	0.0032
PCT_SF1_PCT012145	0.9968	1	0.0032
PCT_SF1_PCT012146	0.9968	1	0.0032
PCT_SF1_PCT012147	0.9968	1	0.0032
PCT_SF1_PCT012148	0.9968	1	0.0032
PCT_SF1_PCT012149	0.9968	1	0.0032
PCT_SF1_PCT012150	0.9968	1	0.0032
PCT_SF1_PCT012151	0.9968	1	0.0032
PCT_SF1_PCT012152	0.9968	1	0.0032
PCT_SF1_PCT012153	0.9968	1	0.0032
PCT_SF1_PCT012154	0.9968	1	0.0032
PCT_SF1_PCT012155	0.9968	1	0.0032
PCT_SF1_PCT012156	0.9968	1	0.0032
PCT_SF1_PCT012157	0.9968	1	0.0032
PCT_SF1_PCT012158	0.9968	1	0.0032
PCT_SF1_PCT012159	0.9968	1	0.0032
PCT_SF1_PCT012160	0.9968	1	0.0032
PCT_SF1_PCT012161	0.9968	1	0.0032
PCT_SF1_PCT012162	0.9968	1	0.0032
PCT_SF1_PCT012163	0.9968	1	0.0032
PCT_SF1_PCT012164	0.9968	1	0.0032
PCT_SF1_PCT012165	0.9968	1	0.0032
PCT_SF1_PCT012166	0.9968	1	0.0032
PCT_SF1_PCT012167	0.9968	1	0.0032
PCT_SF1_PCT012168	0.9968	1	0.0032
PCT_SF1_PCT012169	0.9968	1	0.0032
PCT_SF1_PCT012170	0.9968	1	0.0032
PCT_SF1_PCT012171	0.9968	1	0.0032
PCT_SF1_PCT012172	0.9968	1	0.0032
PCT_SF1_PCT012173	0.9968	1	0.0032
PCT_SF1_PCT012174	0.9968	1	0.0032
PCT_SF1_PCT012175	0.9968	1	0.0032
PCT_SF1_PCT012176	0.9968	1	0.0032
PCT_SF1_PCT012177	0.9968	1	0.0032
PCT_SF1_PCT012178	0.9968	1	0.0032
PCT_SF1_PCT012179	0.9968	1	0.0032
PCT_SF1_PCT012180	0.9968	1	0.0032
PCT_SF1_PCT012181	0.9968	1	0.0032
PCT_SF1_PCT012182	0.9968	1	0.0032
PCT_SF1_PCT012183	0.9968	1	0.0032
PCT_SF1_PCT012184	0.9968	1	0.0032
PCT_SF1_PCT012185	0.9968	1	0.0032
PCT_SF1_PCT012186	0.9968	1	0.0032
PCT_SF1_PCT012187	0.9968	1	0.0032
PCT_SF1_PCT012188	0.9968	1	0.0032
PCT_SF1_PCT012189	0.9968	1	0.0032
PCT_SF1_PCT012190	0.9968	1	0.0032
PCT_SF1_PCT012191	0.9968	1	0.0032
PCT_SF1_PCT012192	0.9968	1	0.0032
PCT_SF1_PCT012193	0.9968	1	0.0032
PCT_SF1_PCT012194	0.9968	1	0.0032
PCT_SF1_PCT012195	0.9968	1	0.0032
PCT_SF1_PCT012196	0.9968	1	0.0032
PCT_SF1_PCT012197	0.9968	1	0.0032
PCT_SF1_PCT012198	0.9968	1	0.0032
PCT_SF1_PCT012199	0.9968	1	0.0032
PCT_SF1_PCT012200	0.9968	1	0.0032
PCT_SF1_PCT012201	0.9968	1	0.0032
PCT_SF1_PCT012202	0.9968	1	0.0032
PCT_SF1_PCT012203	0.9968	1	0.0032
PCT_SF1_PCT012204	0.9968	1	0.0032
PCT_SF1_PCT012205	0.9968	1	0.0032
PCT_SF1_PCT012206	0.9968	1	0.0032
PCT_SF1_PCT012207	0.9968	1	0.0032
PCT_SF1_PCT012208	0.9968	1	0.0032
PCT_SF1_PCT012209	0.9968	1	0.0032
PCT_SF1_P012A002	0.9965	1	0.0035
PCT_SF1_P012A003	0.9965	1	0.0035
PCT_SF1_P012A004	0.9965	1	0.0035
PCT_SF1_P012A005	0.9965	1	0.0035
PCT_SF1_P012A006	0.9965	1	0.0035
PCT_SF1_P012A007	0.9965	1	0.0035
PCT_SF1_P012A008	0.9965	1	0.0035
PCT_SF1_P012A009	0.9965	1	0.0035
PCT_SF1_P012A010	0.9965	1	0.0035
PCT_SF1_P012A011	0.9965	1	0.0035
PCT_SF1_P012A012	0.9965	1	0.0035
PCT_SF1_P012A013	0.9965	1	0.0035
PCT_SF1_P012A014	0.9965	1	0.0035
PCT_SF1_P012A015	0.9965	1	0.0035
PCT_SF1_P012A016	0.9965	1	0.0035
PCT_SF1_P012A017	0.9965	1	0.0035
PCT_SF1_P012A018	0.9965	1	0.0035
PCT_SF1_P012A019	0.9965	1	0.0035
PCT_SF1_P012A020	0.9965	1	0.0035
PCT_SF1_P012A021	0.9965	1	0.0035
PCT_SF1_P012A022	0.9965	1	0.0035
PCT_SF1_P012A023	0.9965	1	0.0035
PCT_SF1_P012A024	0.9965	1	0.0035
PCT_SF1_P012A025	0.9965	1	0.0035
PCT_SF1_P012A026	0.9965	1	0.0035
PCT_SF1_P012A027	0.9965	1	0.0035
PCT_SF1_P012A028	0.9965	1	0.0035
PCT_SF1_P012A029	0.9965	1	0.0035
PCT_SF1_P012A030	0.9965	1	0.0035
PCT_SF1_P012A031	0.9965	1	0.0035
PCT_SF1_P012A032	0.9965	1	0.0035
PCT_SF1_P012A033	0.9965	1	0.0035
PCT_SF1_P012A034	0.9965	1	0.0035
PCT_SF1_P012A035	0.9965	1	0.0035
PCT_SF1_P012A036	0.9965	1	0.0035
PCT_SF1_P012A037	0.9965	1	0.0035
PCT_SF1_P012A038	0.9965	1	0.0035
PCT_SF1_P012A039	0.9965	1	0.0035
PCT_SF1_P012A040	0.9965	1	0.0035
PCT_SF1_P012A041	0.9965	1	0.0035
PCT_SF1_P012A042	0.9965	1	0.0035
PCT_SF1_P012A043	0.9965	1	0.0035
PCT_SF1_P012A044	0.9965	1	0.0035
PCT_SF1_P012A045	0.9965	1	0.0035
PCT_SF1_P012A046	0.9965	1	0.0035
PCT_SF1_P012A047	0.9965	1	0.0035
PCT_SF1_P012A048	0.9965	1	0.0035
PCT_SF1_P012A049	0.9965	1	0.0035
PCT_SF1_P012I002	0.9965	1	0.0035
PCT_SF1_P012I003	0.9965	1	0.0035
PCT_SF1_P012I004	0.9965	1	0.0035
PCT_SF1_P012I005	0.9965	1	0.0035
PCT_SF1_P012I006	0.9965	1	0.0035
PCT_SF1_P012I007	0.9965	1	0.0035
PCT_SF1_P012I008	0.9965	1	0.0035
PCT_SF1_P012I009	0.9965	1	0.0035
PCT_SF1_P012I010	0.9965	1	0.0035
PCT_SF1_P012I011	0.9965	1	0.0035
PCT_SF1_P012I012	0.9965	1	0.0035
PCT_SF1_P012I013	0.9965	1	0.0035
PCT_SF1_P012I014	0.9965	1	0.0035
PCT_SF1_P012I015	0.9965	1	0.0035
PCT_SF1_P012I016	0.9965	1	0.0035
PCT_SF1_P012I017	0.9965	1	0.0035
PCT_SF1_P012I018	0.9965	1	0.0035
PCT_SF1_P012I019	0.9965	1	0.0035
PCT_SF1_P012I020	0.9965	1	0.0035
PCT_SF1_P012I021	0.9965	1	0.0035
PCT_SF1_P012I022	0.9965	1	0.0035
PCT_SF1_P012I023	0.9965	1	0.0035
PCT_SF1_P012I024	0.9965	1	0.0035
PCT_SF1_P012I025	0.9965	1	0.0035
PCT_SF1_P012I026	0.9965	1	0.0035
PCT_SF1_P012I027	0.9965	1	0.0035
PCT_SF1_P012I028	0.9965	1	0.0035
PCT_SF1_P012I029	0.9965	1	0.0035
PCT_SF1_P012I030	0.9965	1	0.0035
PCT_SF1_P012I031	0.9965	1	0.0035
PCT_SF1_P012I032	0.9965	1	0.0035
PCT_SF1_P012I033	0.9965	1	0.0035
PCT_SF1_P012I034	0.9965	1	0.0035
PCT_SF1_P012I035	0.9965	1	0.0035
PCT_SF1_P012I036	0.9965	1	0.0035
PCT_SF1_P012I037	0.9965	1	0.0035
PCT_SF1_P012I038	0.9965	1	0.0035
PCT_SF1_P012I039	0.9965	1	0.0035
PCT_SF1_P012I040	0.9965	1	0.0035
PCT_SF1_P012I041	0.9965	1	0.0035
PCT_SF1_P012I042	0.9965	1	0.0035
PCT_SF1_P012I043	0.9965	1	0.0035
PCT_SF1_P012I044	0.9965	1	0.0035
PCT_SF1_P012I045	0.9965	1	0.0035
PCT_SF1_P012I046	0.9965	1	0.0035
PCT_SF1_P012I047	0.9965	1	0.0035
PCT_SF1_P012I048	0.9965	1	0.0035
PCT_SF1_P012I049	0.9965	1	0.0035
PCT_SF1_P027A002	0.9965	1	0.0035
PCT_SF1_P027A003	0.9965	1	0.0035
PCT_SF1_P027A004	0.9965	1	0.0035
PCT_SF1_P027A005	0.9965	1	0.0035
PCT_SF1_P027A006	0.9965	1	0.0035
PCT_SF1_P027A007	0.9965	1	0.0035
PCT_SF1_P027A008	0.9965	1	0.0035
PCT_SF1_P027A009	0.9965	1	0.0035
PCT_SF1_P027A010	0.9965	1	0.0035
PCT_SF1_P027A011	0.9965	1	0.0035
PCT_SF1_P027A012	0.9965	1	0.0035
PCT_SF1_P027A013	0.9965	1	0.0035
PCT_SF1_P027A014	0.9965	1	0.0035
PCT_SF1_P027A015	0.9965	1	0.0035
PCT_SF1_P027A016	0.9965	1	0.0035
PCT_SF1_P027A017	0.9965	1	0.0035
PCT_SF1_P027A018	0.9965	1	0.0035
PCT_SF1_P027A019	0.9965	1	0.0035
PCT_SF1_P027A020	0.9965	1	0.0035
PCT_SF1_P027A021	0.9965	1	0.0035
PCT_SF1_P027A022	0.9965	1	0.0035
PCT_SF1_P027A023	0.9965	1	0.0035
PCT_SF1_P027A024	0.9965	1	0.0035
PCT_SF1_P027A025	0.9965	1	0.0035
PCT_SF1_P027A026	0.9965	1	0.0035
PCT_SF1_P027A027	0.9965	1	0.0035
PCT_SF1_P027I002	0.9965	1	0.0035
PCT_SF1_P027I003	0.9965	1	0.0035
PCT_SF1_P027I004	0.9965	1	0.0035
PCT_SF1_P027I005	0.9965	1	0.0035
PCT_SF1_P027I006	0.9965	1	0.0035
PCT_SF1_P027I007	0.9965	1	0.0035
PCT_SF1_P027I008	0.9965	1	0.0035
PCT_SF1_P027I009	0.9965	1	0.0035
PCT_SF1_P027I010	0.9965	1	0.0035
PCT_SF1_P027I011	0.9965	1	0.0035
PCT_SF1_P027I012	0.9965	1	0.0035
PCT_SF1_P027I013	0.9965	1	0.0035
PCT_SF1_P027I014	0.9965	1	0.0035
PCT_SF1_P027I015	0.9965	1	0.0035
PCT_SF1_P027I016	0.9965	1	0.0035
PCT_SF1_P027I017	0.9965	1	0.0035
PCT_SF1_P027I018	0.9965	1	0.0035
PCT_SF1_P027I019	0.9965	1	0.0035
PCT_SF1_P027I020	0.9965	1	0.0035
PCT_SF1_P027I021	0.9965	1	0.0035
PCT_SF1_P027I022	0.9965	1	0.0035
PCT_SF1_P027I023	0.9965	1	0.0035
PCT_SF1_P027I024	0.9965	1	0.0035
PCT_SF1_P027I025	0.9965	1	0.0035
PCT_SF1_P027I026	0.9965	1	0.0035
PCT_SF1_P027I027	0.9965	1	0.0035
PCT_SF1_PCT012A002	0.9965	1	0.0035
PCT_SF1_PCT012A003	0.9965	1	0.0035
PCT_SF1_PCT012A004	0.9965	1	0.0035
PCT_SF1_PCT012A005	0.9965	1	0.0035
PCT_SF1_PCT012A006	0.9965	1	0.0035
PCT_SF1_PCT012A007	0.9965	1	0.0035
PCT_SF1_PCT012A008	0.9965	1	0.0035
PCT_SF1_PCT012A009	0.9965	1	0.0035
PCT_SF1_PCT012A010	0.9965	1	0.0035
PCT_SF1_PCT012A011	0.9965	1	0.0035
PCT_SF1_PCT012A012	0.9965	1	0.0035
PCT_SF1_PCT012A013	0.9965	1	0.0035
PCT_SF1_PCT012A014	0.9965	1	0.0035
PCT_SF1_PCT012A015	0.9965	1	0.0035
PCT_SF1_PCT012A016	0.9965	1	0.0035
PCT_SF1_PCT012A017	0.9965	1	0.0035
PCT_SF1_PCT012A018	0.9965	1	0.0035
PCT_SF1_PCT012A019	0.9965	1	0.0035
PCT_SF1_PCT012A020	0.9965	1	0.0035
PCT_SF1_PCT012A021	0.9965	1	0.0035
PCT_SF1_PCT012A022	0.9965	1	0.0035
PCT_SF1_PCT012A023	0.9965	1	0.0035
PCT_SF1_PCT012A024	0.9965	1	0.0035
PCT_SF1_PCT012A025	0.9965	1	0.0035
PCT_SF1_PCT012A026	0.9965	1	0.0035
PCT_SF1_PCT012A027	0.9965	1	0.0035
PCT_SF1_PCT012A028	0.9965	1	0.0035
PCT_SF1_PCT012A029	0.9965	1	0.0035
PCT_SF1_PCT012A030	0.9965	1	0.0035
PCT_SF1_PCT012A031	0.9965	1	0.0035
PCT_SF1_PCT012A032	0.9965	1	0.0035
PCT_SF1_PCT012A033	0.9965	1	0.0035
PCT_SF1_PCT012A034	0.9965	1	0.0035
PCT_SF1_PCT012A035	0.9965	1	0.0035
PCT_SF1_PCT012A036	0.9965	1	0.0035
PCT_SF1_PCT012A037	0.9965	1	0.0035
PCT_SF1_PCT012A038	0.9965	1	0.0035
PCT_SF1_PCT012A039	0.9965	1	0.0035
PCT_SF1_PCT012A040	0.9965	1	0.0035
PCT_SF1_PCT012A041	0.9965	1	0.0035
PCT_SF1_PCT012A042	0.9965	1	0.0035
PCT_SF1_PCT012A043	0.9965	1	0.0035
PCT_SF1_PCT012A044	0.9965	1	0.0035
PCT_SF1_PCT012A045	0.9965	1	0.0035
PCT_SF1_PCT012A046	0.9965	1	0.0035
PCT_SF1_PCT012A047	0.9965	1	0.0035
PCT_SF1_PCT012A048	0.9965	1	0.0035
PCT_SF1_PCT012A049	0.9965	1	0.0035
PCT_SF1_PCT012A050	0.9965	1	0.0035
PCT_SF1_PCT012A051	0.9965	1	0.0035
PCT_SF1_PCT012A052	0.9965	1	0.0035
PCT_SF1_PCT012A053	0.9965	1	0.0035
PCT_SF1_PCT012A054	0.9965	1	0.0035
PCT_SF1_PCT012A055	0.9965	1	0.0035
PCT_SF1_PCT012A056	0.9965	1	0.0035
PCT_SF1_PCT012A057	0.9965	1	0.0035
PCT_SF1_PCT012A058	0.9965	1	0.0035
PCT_SF1_PCT012A059	0.9965	1	0.0035
PCT_SF1_PCT012A060	0.9965	1	0.0035
PCT_SF1_PCT012A061	0.9965	1	0.0035
PCT_SF1_PCT012A062	0.9965	1	0.0035
PCT_SF1_PCT012A063	0.9965	1	0.0035
PCT_SF1_PCT012A064	0.9965	1	0.0035
PCT_SF1_PCT012A065	0.9965	1	0.0035
PCT_SF1_PCT012A066	0.9965	1	0.0035
PCT_SF1_PCT012A067	0.9965	1	0.0035
PCT_SF1_PCT012A068	0.9965	1	0.0035
PCT_SF1_PCT012A069	0.9965	1	0.0035
PCT_SF1_PCT012A070	0.9965	1	0.0035
PCT_SF1_PCT012A071	0.9965	1	0.0035
PCT_SF1_PCT012A072	0.9965	1	0.0035
PCT_SF1_PCT012A073	0.9965	1	0.0035
PCT_SF1_PCT012A074	0.9965	1	0.0035
PCT_SF1_PCT012A075	0.9965	1	0.0035
PCT_SF1_PCT012A076	0.9965	1	0.0035
PCT_SF1_PCT012A077	0.9965	1	0.0035
PCT_SF1_PCT012A078	0.9965	1	0.0035
PCT_SF1_PCT012A079	0.9965	1	0.0035
PCT_SF1_PCT012A080	0.9965	1	0.0035
PCT_SF1_PCT012A081	0.9965	1	0.0035
PCT_SF1_PCT012A082	0.9965	1	0.0035
PCT_SF1_PCT012A083	0.9965	1	0.0035
PCT_SF1_PCT012A084	0.9965	1	0.0035
PCT_SF1_PCT012A085	0.9965	1	0.0035
PCT_SF1_PCT012A086	0.9965	1	0.0035
PCT_SF1_PCT012A087	0.9965	1	0.0035
PCT_SF1_PCT012A088	0.9965	1	0.0035
PCT_SF1_PCT012A089	0.9965	1	0.0035
PCT_SF1_PCT012A090	0.9965	1	0.0035
PCT_SF1_PCT012A091	0.9965	1	0.0035
PCT_SF1_PCT012A092	0.9965	1	0.0035
PCT_SF1_PCT012A093	0.9965	1	0.0035
PCT_SF1_PCT012A094	0.9965	1	0.0035
PCT_SF1_PCT012A095	0.9965	1	0.0035
PCT_SF1_PCT012A096	0.9965	1	0.0035
PCT_SF1_PCT012A097	0.9965	1	0.0035
PCT_SF1_PCT012A098	0.9965	1	0.0035
PCT_SF1_PCT012A099	0.9965	1	0.0035
PCT_SF1_PCT012A100	0.9965	1	0.0035
PCT_SF1_PCT012A101	0.9965	1	0.0035
PCT_SF1_PCT012A102	0.9965	1	0.0035
PCT_SF1_PCT012A103	0.9965	1	0.0035
PCT_SF1_PCT012A104	0.9965	1	0.0035
PCT_SF1_PCT012A105	0.9965	1	0.0035
PCT_SF1_PCT012A106	0.9965	1	0.0035
PCT_SF1_PCT012A107	0.9965	1	0.0035
PCT_SF1_PCT012A108	0.9965	1	0.0035
PCT_SF1_PCT012A109	0.9965	1	0.0035
PCT_SF1_PCT012A110	0.9965	1	0.0035
PCT_SF1_PCT012A111	0.9965	1	0.0035
PCT_SF1_PCT012A112	0.9965	1	0.0035
PCT_SF1_PCT012A113	0.9965	1	0.0035
PCT_SF1_PCT012A114	0.9965	1	0.0035
PCT_SF1_PCT012A115	0.9965	1	0.0035
PCT_SF1_PCT012A116	0.9965	1	0.0035
PCT_SF1_PCT012A117	0.9965	1	0.0035
PCT_SF1_PCT012A118	0.9965	1	0.0035
PCT_SF1_PCT012A119	0.9965	1	0.0035
PCT_SF1_PCT012A120	0.9965	1	0.0035
PCT_SF1_PCT012A121	0.9965	1	0.0035
PCT_SF1_PCT012A122	0.9965	1	0.0035
PCT_SF1_PCT012A123	0.9965	1	0.0035
PCT_SF1_PCT012A124	0.9965	1	0.0035
PCT_SF1_PCT012A125	0.9965	1	0.0035
PCT_SF1_PCT012A126	0.9965	1	0.0035
PCT_SF1_PCT012A127	0.9965	1	0.0035
PCT_SF1_PCT012A128	0.9965	1	0.0035
PCT_SF1_PCT012A129	0.9965	1	0.0035
PCT_SF1_PCT012A130	0.9965	1	0.0035
PCT_SF1_PCT012A131	0.9965	1	0.0035
PCT_SF1_PCT012A132	0.9965	1	0.0035
PCT_SF1_PCT012A133	0.9965	1	0.0035
PCT_SF1_PCT012A134	0.9965	1	0.0035
PCT_SF1_PCT012A135	0.9965	1	0.0035
PCT_SF1_PCT012A136	0.9965	1	0.0035
PCT_SF1_PCT012A137	0.9965	1	0.0035
PCT_SF1_PCT012A138	0.9965	1	0.0035
PCT_SF1_PCT012A139	0.9965	1	0.0035
PCT_SF1_PCT012A140	0.9965	1	0.0035
PCT_SF1_PCT012A141	0.9965	1	0.0035
PCT_SF1_PCT012A142	0.9965	1	0.0035
PCT_SF1_PCT012A143	0.9965	1	0.0035
PCT_SF1_PCT012A144	0.9965	1	0.0035
PCT_SF1_PCT012A145	0.9965	1	0.0035
PCT_SF1_PCT012A146	0.9965	1	0.0035
PCT_SF1_PCT012A147	0.9965	1	0.0035
PCT_SF1_PCT012A148	0.9965	1	0.0035
PCT_SF1_PCT012A149	0.9965	1	0.0035
PCT_SF1_PCT012A150	0.9965	1	0.0035
PCT_SF1_PCT012A151	0.9965	1	0.0035
PCT_SF1_PCT012A152	0.9965	1	0.0035
PCT_SF1_PCT012A153	0.9965	1	0.0035
PCT_SF1_PCT012A154	0.9965	1	0.0035
PCT_SF1_PCT012A155	0.9965	1	0.0035
PCT_SF1_PCT012A156	0.9965	1	0.0035
PCT_SF1_PCT012A157	0.9965	1	0.0035
PCT_SF1_PCT012A158	0.9965	1	0.0035
PCT_SF1_PCT012A159	0.9965	1	0.0035
PCT_SF1_PCT012A160	0.9965	1	0.0035
PCT_SF1_PCT012A161	0.9965	1	0.0035
PCT_SF1_PCT012A162	0.9965	1	0.0035
PCT_SF1_PCT012A163	0.9965	1	0.0035
PCT_SF1_PCT012A164	0.9965	1	0.0035
PCT_SF1_PCT012A165	0.9965	1	0.0035
PCT_SF1_PCT012A166	0.9965	1	0.0035
PCT_SF1_PCT012A167	0.9965	1	0.0035
PCT_SF1_PCT012A168	0.9965	1	0.0035
PCT_SF1_PCT012A169	0.9965	1	0.0035
PCT_SF1_PCT012A170	0.9965	1	0.0035
PCT_SF1_PCT012A171	0.9965	1	0.0035
PCT_SF1_PCT012A172	0.9965	1	0.0035
PCT_SF1_PCT012A173	0.9965	1	0.0035
PCT_SF1_PCT012A174	0.9965	1	0.0035
PCT_SF1_PCT012A175	0.9965	1	0.0035
PCT_SF1_PCT012A176	0.9965	1	0.0035
PCT_SF1_PCT012A177	0.9965	1	0.0035
PCT_SF1_PCT012A178	0.9965	1	0.0035
PCT_SF1_PCT012A179	0.9965	1	0.0035
PCT_SF1_PCT012A180	0.9965	1	0.0035
PCT_SF1_PCT012A181	0.9965	1	0.0035
PCT_SF1_PCT012A182	0.9965	1	0.0035
PCT_SF1_PCT012A183	0.9965	1	0.0035
PCT_SF1_PCT012A184	0.9965	1	0.0035
PCT_SF1_PCT012A185	0.9965	1	0.0035
PCT_SF1_PCT012A186	0.9965	1	0.0035
PCT_SF1_PCT012A187	0.9965	1	0.0035
PCT_SF1_PCT012A188	0.9965	1	0.0035
PCT_SF1_PCT012A189	0.9965	1	0.0035
PCT_SF1_PCT012A190	0.9965	1	0.0035
PCT_SF1_PCT012A191	0.9965	1	0.0035
PCT_SF1_PCT012A192	0.9965	1	0.0035
PCT_SF1_PCT012A193	0.9965	1	0.0035
PCT_SF1_PCT012A194	0.9965	1	0.0035
PCT_SF1_PCT012A195	0.9965	1	0.0035
PCT_SF1_PCT012A196	0.9965	1	0.0035
PCT_SF1_PCT012A197	0.9965	1	0.0035
PCT_SF1_PCT012A198	0.9965	1	0.0035
PCT_SF1_PCT012A199	0.9965	1	0.0035
PCT_SF1_PCT012A200	0.9965	1	0.0035
PCT_SF1_PCT012A201	0.9965	1	0.0035
PCT_SF1_PCT012A202	0.9965	1	0.0035
PCT_SF1_PCT012A203	0.9965	1	0.0035
PCT_SF1_PCT012A204	0.9965	1	0.0035
PCT_SF1_PCT012A205	0.9965	1	0.0035
PCT_SF1_PCT012A206	0.9965	1	0.0035
PCT_SF1_PCT012A207	0.9965	1	0.0035
PCT_SF1_PCT012A208	0.9965	1	0.0035
PCT_SF1_PCT012A209	0.9965	1	0.0035
PCT_SF1_PCT012I002	0.9965	1	0.0035
PCT_SF1_PCT012I003	0.9965	1	0.0035
PCT_SF1_PCT012I004	0.9965	1	0.0035
PCT_SF1_PCT012I005	0.9965	1	0.0035
PCT_SF1_PCT012I006	0.9965	1	0.0035
PCT_SF1_PCT012I007	0.9965	1	0.0035
PCT_SF1_PCT012I008	0.9965	1	0.0035
PCT_SF1_PCT012I009	0.9965	1	0.0035
PCT_SF1_PCT012I010	0.9965	1	0.0035
PCT_SF1_PCT012I011	0.9965	1	0.0035
PCT_SF1_PCT012I012	0.9965	1	0.0035
PCT_SF1_PCT012I013	0.9965	1	0.0035
PCT_SF1_PCT012I014	0.9965	1	0.0035
PCT_SF1_PCT012I015	0.9965	1	0.0035
PCT_SF1_PCT012I016	0.9965	1	0.0035
PCT_SF1_PCT012I017	0.9965	1	0.0035
PCT_SF1_PCT012I018	0.9965	1	0.0035
PCT_SF1_PCT012I019	0.9965	1	0.0035
PCT_SF1_PCT012I020	0.9965	1	0.0035
PCT_SF1_PCT012I021	0.9965	1	0.0035
PCT_SF1_PCT012I022	0.9965	1	0.0035
PCT_SF1_PCT012I023	0.9965	1	0.0035
PCT_SF1_PCT012I024	0.9965	1	0.0035
PCT_SF1_PCT012I025	0.9965	1	0.0035
PCT_SF1_PCT012I026	0.9965	1	0.0035
PCT_SF1_PCT012I027	0.9965	1	0.0035
PCT_SF1_PCT012I028	0.9965	1	0.0035
PCT_SF1_PCT012I029	0.9965	1	0.0035
PCT_SF1_PCT012I030	0.9965	1	0.0035
PCT_SF1_PCT012I031	0.9965	1	0.0035
PCT_SF1_PCT012I032	0.9965	1	0.0035
PCT_SF1_PCT012I033	0.9965	1	0.0035
PCT_SF1_PCT012I034	0.9965	1	0.0035
PCT_SF1_PCT012I035	0.9965	1	0.0035
PCT_SF1_PCT012I036	0.9965	1	0.0035
PCT_SF1_PCT012I037	0.9965	1	0.0035
PCT_SF1_PCT012I038	0.9965	1	0.0035
PCT_SF1_PCT012I039	0.9965	1	0.0035
PCT_SF1_PCT012I040	0.9965	1	0.0035
PCT_SF1_PCT012I041	0.9965	1	0.0035
PCT_SF1_PCT012I042	0.9965	1	0.0035
PCT_SF1_PCT012I043	0.9965	1	0.0035
PCT_SF1_PCT012I044	0.9965	1	0.0035
PCT_SF1_PCT012I045	0.9965	1	0.0035
PCT_SF1_PCT012I046	0.9965	1	0.0035
PCT_SF1_PCT012I047	0.9965	1	0.0035
PCT_SF1_PCT012I048	0.9965	1	0.0035
PCT_SF1_PCT012I049	0.9965	1	0.0035
PCT_SF1_PCT012I050	0.9965	1	0.0035
PCT_SF1_PCT012I051	0.9965	1	0.0035
PCT_SF1_PCT012I052	0.9965	1	0.0035
PCT_SF1_PCT012I053	0.9965	1	0.0035
PCT_SF1_PCT012I054	0.9965	1	0.0035
PCT_SF1_PCT012I055	0.9965	1	0.0035
PCT_SF1_PCT012I056	0.9965	1	0.0035
PCT_SF1_PCT012I057	0.9965	1	0.0035
PCT_SF1_PCT012I058	0.9965	1	0.0035
PCT_SF1_PCT012I059	0.9965	1	0.0035
PCT_SF1_PCT012I060	0.9965	1	0.0035
PCT_SF1_PCT012I061	0.9965	1	0.0035
PCT_SF1_PCT012I062	0.9965	1	0.0035
PCT_SF1_PCT012I063	0.9965	1	0.0035
PCT_SF1_PCT012I064	0.9965	1	0.0035
PCT_SF1_PCT012I065	0.9965	1	0.0035
PCT_SF1_PCT012I066	0.9965	1	0.0035
PCT_SF1_PCT012I067	0.9965	1	0.0035
PCT_SF1_PCT012I068	0.9965	1	0.0035
PCT_SF1_PCT012I069	0.9965	1	0.0035
PCT_SF1_PCT012I070	0.9965	1	0.0035
PCT_SF1_PCT012I071	0.9965	1	0.0035
PCT_SF1_PCT012I072	0.9965	1	0.0035
PCT_SF1_PCT012I073	0.9965	1	0.0035
PCT_SF1_PCT012I074	0.9965	1	0.0035
PCT_SF1_PCT012I075	0.9965	1	0.0035
PCT_SF1_PCT012I076	0.9965	1	0.0035
PCT_SF1_PCT012I077	0.9965	1	0.0035
PCT_SF1_PCT012I078	0.9965	1	0.0035
PCT_SF1_PCT012I079	0.9965	1	0.0035
PCT_SF1_PCT012I080	0.9965	1	0.0035
PCT_SF1_PCT012I081	0.9965	1	0.0035
PCT_SF1_PCT012I082	0.9965	1	0.0035
PCT_SF1_PCT012I083	0.9965	1	0.0035
PCT_SF1_PCT012I084	0.9965	1	0.0035
PCT_SF1_PCT012I085	0.9965	1	0.0035
PCT_SF1_PCT012I086	0.9965	1	0.0035
PCT_SF1_PCT012I087	0.9965	1	0.0035
PCT_SF1_PCT012I088	0.9965	1	0.0035
PCT_SF1_PCT012I089	0.9965	1	0.0035
PCT_SF1_PCT012I090	0.9965	1	0.0035
PCT_SF1_PCT012I091	0.9965	1	0.0035
PCT_SF1_PCT012I092	0.9965	1	0.0035
PCT_SF1_PCT012I093	0.9965	1	0.0035
PCT_SF1_PCT012I094	0.9965	1	0.0035
PCT_SF1_PCT012I095	0.9965	1	0.0035
PCT_SF1_PCT012I096	0.9965	1	0.0035
PCT_SF1_PCT012I097	0.9965	1	0.0035
PCT_SF1_PCT012I098	0.9965	1	0.0035
PCT_SF1_PCT012I099	0.9965	1	0.0035
PCT_SF1_PCT012I100	0.9965	1	0.0035
PCT_SF1_PCT012I101	0.9965	1	0.0035
PCT_SF1_PCT012I102	0.9965	1	0.0035
PCT_SF1_PCT012I103	0.9965	1	0.0035
PCT_SF1_PCT012I104	0.9965	1	0.0035
PCT_SF1_PCT012I105	0.9965	1	0.0035
PCT_SF1_PCT012I106	0.9965	1	0.0035
PCT_SF1_PCT012I107	0.9965	1	0.0035
PCT_SF1_PCT012I108	0.9965	1	0.0035
PCT_SF1_PCT012I109	0.9965	1	0.0035
PCT_SF1_PCT012I110	0.9965	1	0.0035
PCT_SF1_PCT012I111	0.9965	1	0.0035
PCT_SF1_PCT012I112	0.9965	1	0.0035
PCT_SF1_PCT012I113	0.9965	1	0.0035
PCT_SF1_PCT012I114	0.9965	1	0.0035
PCT_SF1_PCT012I115	0.9965	1	0.0035
PCT_SF1_PCT012I116	0.9965	1	0.0035
PCT_SF1_PCT012I117	0.9965	1	0.0035
PCT_SF1_PCT012I118	0.9965	1	0.0035
PCT_SF1_PCT012I119	0.9965	1	0.0035
PCT_SF1_PCT012I120	0.9965	1	0.0035
PCT_SF1_PCT012I121	0.9965	1	0.0035
PCT_SF1_PCT012I122	0.9965	1	0.0035
PCT_SF1_PCT012I123	0.9965	1	0.0035
PCT_SF1_PCT012I124	0.9965	1	0.0035
PCT_SF1_PCT012I125	0.9965	1	0.0035
PCT_SF1_PCT012I126	0.9965	1	0.0035
PCT_SF1_PCT012I127	0.9965	1	0.0035
PCT_SF1_PCT012I128	0.9965	1	0.0035
PCT_SF1_PCT012I129	0.9965	1	0.0035
PCT_SF1_PCT012I130	0.9965	1	0.0035
PCT_SF1_PCT012I131	0.9965	1	0.0035
PCT_SF1_PCT012I132	0.9965	1	0.0035
PCT_SF1_PCT012I133	0.9965	1	0.0035
PCT_SF1_PCT012I134	0.9965	1	0.0035
PCT_SF1_PCT012I135	0.9965	1	0.0035
PCT_SF1_PCT012I136	0.9965	1	0.0035
PCT_SF1_PCT012I137	0.9965	1	0.0035
PCT_SF1_PCT012I138	0.9965	1	0.0035
PCT_SF1_PCT012I139	0.9965	1	0.0035
PCT_SF1_PCT012I140	0.9965	1	0.0035
PCT_SF1_PCT012I141	0.9965	1	0.0035
PCT_SF1_PCT012I142	0.9965	1	0.0035
PCT_SF1_PCT012I143	0.9965	1	0.0035
PCT_SF1_PCT012I144	0.9965	1	0.0035
PCT_SF1_PCT012I145	0.9965	1	0.0035
PCT_SF1_PCT012I146	0.9965	1	0.0035
PCT_SF1_PCT012I147	0.9965	1	0.0035
PCT_SF1_PCT012I148	0.9965	1	0.0035
PCT_SF1_PCT012I149	0.9965	1	0.0035
PCT_SF1_PCT012I150	0.9965	1	0.0035
PCT_SF1_PCT012I151	0.9965	1	0.0035
PCT_SF1_PCT012I152	0.9965	1	0.0035
PCT_SF1_PCT012I153	0.9965	1	0.0035
PCT_SF1_PCT012I154	0.9965	1	0.0035
PCT_SF1_PCT012I155	0.9965	1	0.0035
PCT_SF1_PCT012I156	0.9965	1	0.0035
PCT_SF1_PCT012I157	0.9965	1	0.0035
PCT_SF1_PCT012I158	0.9965	1	0.0035
PCT_SF1_PCT012I159	0.9965	1	0.0035
PCT_SF1_PCT012I160	0.9965	1	0.0035
PCT_SF1_PCT012I161	0.9965	1	0.0035
PCT_SF1_PCT012I162	0.9965	1	0.0035
PCT_SF1_PCT012I163	0.9965	1	0.0035
PCT_SF1_PCT012I164	0.9965	1	0.0035
PCT_SF1_PCT012I165	0.9965	1	0.0035
PCT_SF1_PCT012I166	0.9965	1	0.0035
PCT_SF1_PCT012I167	0.9965	1	0.0035
PCT_SF1_PCT012I168	0.9965	1	0.0035
PCT_SF1_PCT012I169	0.9965	1	0.0035
PCT_SF1_PCT012I170	0.9965	1	0.0035
PCT_SF1_PCT012I171	0.9965	1	0.0035
PCT_SF1_PCT012I172	0.9965	1	0.0035
PCT_SF1_PCT012I173	0.9965	1	0.0035
PCT_SF1_PCT012I174	0.9965	1	0.0035
PCT_SF1_PCT012I175	0.9965	1	0.0035
PCT_SF1_PCT012I176	0.9965	1	0.0035
PCT_SF1_PCT012I177	0.9965	1	0.0035
PCT_SF1_PCT012I178	0.9965	1	0.0035
PCT_SF1_PCT012I179	0.9965	1	0.0035
PCT_SF1_PCT012I180	0.9965	1	0.0035
PCT_SF1_PCT012I181	0.9965	1	0.0035
PCT_SF1_PCT012I182	0.9965	1	0.0035
PCT_SF1_PCT012I183	0.9965	1	0.0035
PCT_SF1_PCT012I184	0.9965	1	0.0035
PCT_SF1_PCT012I185	0.9965	1	0.0035
PCT_SF1_PCT012I186	0.9965	1	0.0035
PCT_SF1_PCT012I187	0.9965	1	0.0035
PCT_SF1_PCT012I188	0.9965	1	0.0035
PCT_SF1_PCT012I189	0.9965	1	0.0035
PCT_SF1_PCT012I190	0.9965	1	0.0035
PCT_SF1_PCT012I191	0.9965	1	0.0035
PCT_SF1_PCT012I192	0.9965	1	0.0035
PCT_SF1_PCT012I193	0.9965	1	0.0035
PCT_SF1_PCT012I194	0.9965	1	0.0035
PCT_SF1_PCT012I195	0.9965	1	0.0035
PCT_SF1_PCT012I196	0.9965	1	0.0035
PCT_SF1_PCT012I197	0.9965	1	0.0035
PCT_SF1_PCT012I198	0.9965	1	0.0035
PCT_SF1_PCT012I199	0.9965	1	0.0035
PCT_SF1_PCT012I200	0.9965	1	0.0035
PCT_SF1_PCT012I201	0.9965	1	0.0035
PCT_SF1_PCT012I202	0.9965	1	0.0035
PCT_SF1_PCT012I203	0.9965	1	0.0035
PCT_SF1_PCT012I204	0.9965	1	0.0035
PCT_SF1_PCT012I205	0.9965	1	0.0035
PCT_SF1_PCT012I206	0.9965	1	0.0035
PCT_SF1_PCT012I207	0.9965	1	0.0035
PCT_SF1_PCT012I208	0.9965	1	0.0035
PCT_SF1_PCT012I209	0.9965	1	0.0035
PCT_SF1_H002002	0.9962	0.9999	0.0037
PCT_SF1_H002003	0.9962	0.9999	0.0037
PCT_SF1_H002004	0.9962	0.9999	0.0037
PCT_SF1_H002005	0.9962	0.9999	0.0037
PCT_SF1_H002006	0.9962	0.9999	0.0037
PCT_SF1_H003002	0.9962	0.9999	0.0037
PCT_SF1_H003003	0.9962	0.9999	0.0037
PCT_SF1_P018002	0.9955	0.9999	0.0043
PCT_SF1_P018003	0.9955	0.9999	0.0043
PCT_SF1_P018004	0.9955	0.9999	0.0043
PCT_SF1_P018005	0.9955	0.9999	0.0043
PCT_SF1_P018006	0.9955	0.9999	0.0043
PCT_SF1_P018007	0.9955	0.9999	0.0043
PCT_SF1_P018008	0.9955	0.9999	0.0043
PCT_SF1_P018009	0.9955	0.9999	0.0043
PCT_SF1_P018010	0.9955	0.9999	0.0043
PCT_SF1_P018011	0.9955	0.9999	0.0043
PCT_SF1_P018012	0.9955	0.9999	0.0043
PCT_SF1_P018013	0.9955	0.9999	0.0043
PCT_SF1_P018014	0.9955	0.9999	0.0043
PCT_SF1_P018015	0.9955	0.9999	0.0043
PCT_SF1_P018016	0.9955	0.9999	0.0043
PCT_SF1_P018017	0.9955	0.9999	0.0043
PCT_SF1_P018018	0.9955	0.9999	0.0043
PCT_SF1_P018019	0.9955	0.9999	0.0043
PCT_SF1_P019002	0.9955	0.9999	0.0043
PCT_SF1_P019003	0.9955	0.9999	0.0043
PCT_SF1_P019004	0.9955	0.9999	0.0043
PCT_SF1_P019005	0.9955	0.9999	0.0043
PCT_SF1_P019006	0.9955	0.9999	0.0043
PCT_SF1_P019007	0.9955	0.9999	0.0043
PCT_SF1_P019008	0.9955	0.9999	0.0043
PCT_SF1_P019009	0.9955	0.9999	0.0043
PCT_SF1_P019010	0.9955	0.9999	0.0043
PCT_SF1_P019011	0.9955	0.9999	0.0043
PCT_SF1_P019012	0.9955	0.9999	0.0043
PCT_SF1_P019013	0.9955	0.9999	0.0043
PCT_SF1_P019014	0.9955	0.9999	0.0043
PCT_SF1_P019015	0.9955	0.9999	0.0043
PCT_SF1_P019016	0.9955	0.9999	0.0043
PCT_SF1_P019017	0.9955	0.9999	0.0043
PCT_SF1_P019018	0.9955	0.9999	0.0043
PCT_SF1_P019019	0.9955	0.9999	0.0043
PCT_SF1_P020002	0.9955	0.9999	0.0043
PCT_SF1_P020003	0.9955	0.9999	0.0043
PCT_SF1_P020004	0.9955	0.9999	0.0043
PCT_SF1_P020005	0.9955	0.9999	0.0043
PCT_SF1_P020006	0.9955	0.9999	0.0043
PCT_SF1_P020007	0.9955	0.9999	0.0043
PCT_SF1_P020008	0.9955	0.9999	0.0043
PCT_SF1_P020009	0.9955	0.9999	0.0043
PCT_SF1_P020010	0.9955	0.9999	0.0043
PCT_SF1_P020011	0.9955	0.9999	0.0043
PCT_SF1_P020012	0.9955	0.9999	0.0043
PCT_SF1_P020013	0.9955	0.9999	0.0043
PCT_SF1_P020014	0.9955	0.9999	0.0043
PCT_SF1_P020015	0.9955	0.9999	0.0043
PCT_SF1_P020016	0.9955	0.9999	0.0043
PCT_SF1_P020017	0.9955	0.9999	0.0043
PCT_SF1_P020018	0.9955	0.9999	0.0043
PCT_SF1_P020019	0.9955	0.9999	0.0043
PCT_SF1_P020020	0.9955	0.9999	0.0043
PCT_SF1_P020021	0.9955	0.9999	0.0043
PCT_SF1_P020022	0.9955	0.9999	0.0043
PCT_SF1_P020023	0.9955	0.9999	0.0043
PCT_SF1_P020024	0.9955	0.9999	0.0043
PCT_SF1_P020025	0.9955	0.9999	0.0043
PCT_SF1_P020026	0.9955	0.9999	0.0043
PCT_SF1_P020027	0.9955	0.9999	0.0043
PCT_SF1_P020028	0.9955	0.9999	0.0043
PCT_SF1_P020029	0.9955	0.9999	0.0043
PCT_SF1_P020030	0.9955	0.9999	0.0043
PCT_SF1_P020031	0.9955	0.9999	0.0043
PCT_SF1_P021002	0.9955	0.9999	0.0043
PCT_SF1_P021003	0.9955	0.9999	0.0043
PCT_SF1_P021004	0.9955	0.9999	0.0043
PCT_SF1_P021005	0.9955	0.9999	0.0043
PCT_SF1_P021006	0.9955	0.9999	0.0043
PCT_SF1_P021007	0.9955	0.9999	0.0043
PCT_SF1_P021008	0.9955	0.9999	0.0043
PCT_SF1_P021009	0.9955	0.9999	0.0043
PCT_SF1_P021010	0.9955	0.9999	0.0043
PCT_SF1_P021011	0.9955	0.9999	0.0043
PCT_SF1_P021012	0.9955	0.9999	0.0043
PCT_SF1_P021013	0.9955	0.9999	0.0043
PCT_SF1_P021014	0.9955	0.9999	0.0043
PCT_SF1_P021015	0.9955	0.9999	0.0043
PCT_SF1_P021016	0.9955	0.9999	0.0043
PCT_SF1_P021017	0.9955	0.9999	0.0043
PCT_SF1_P021018	0.9955	0.9999	0.0043
PCT_SF1_P021019	0.9955	0.9999	0.0043
PCT_SF1_P022002	0.9955	0.9999	0.0043
PCT_SF1_P022003	0.9955	0.9999	0.0043
PCT_SF1_P022004	0.9955	0.9999	0.0043
PCT_SF1_P022005	0.9955	0.9999	0.0043
PCT_SF1_P022006	0.9955	0.9999	0.0043
PCT_SF1_P022007	0.9955	0.9999	0.0043
PCT_SF1_P022008	0.9955	0.9999	0.0043
PCT_SF1_P022009	0.9955	0.9999	0.0043
PCT_SF1_P022010	0.9955	0.9999	0.0043
PCT_SF1_P022011	0.9955	0.9999	0.0043
PCT_SF1_P023002	0.9955	0.9999	0.0043
PCT_SF1_P023003	0.9955	0.9999	0.0043
PCT_SF1_P023004	0.9955	0.9999	0.0043
PCT_SF1_P023005	0.9955	0.9999	0.0043
PCT_SF1_P023006	0.9955	0.9999	0.0043
PCT_SF1_P023007	0.9955	0.9999	0.0043
PCT_SF1_P023008	0.9955	0.9999	0.0043
PCT_SF1_P023009	0.9955	0.9999	0.0043
PCT_SF1_P023010	0.9955	0.9999	0.0043
PCT_SF1_P023011	0.9955	0.9999	0.0043
PCT_SF1_P024002	0.9955	0.9999	0.0043
PCT_SF1_P024003	0.9955	0.9999	0.0043
PCT_SF1_P024004	0.9955	0.9999	0.0043
PCT_SF1_P024005	0.9955	0.9999	0.0043
PCT_SF1_P024006	0.9955	0.9999	0.0043
PCT_SF1_P024007	0.9955	0.9999	0.0043
PCT_SF1_P024008	0.9955	0.9999	0.0043
PCT_SF1_P024009	0.9955	0.9999	0.0043
PCT_SF1_P024010	0.9955	0.9999	0.0043
PCT_SF1_P024011	0.9955	0.9999	0.0043
PCT_SF1_P025002	0.9955	0.9999	0.0043
PCT_SF1_P025003	0.9955	0.9999	0.0043
PCT_SF1_P026002	0.9955	0.9999	0.0043
PCT_SF1_P026003	0.9955	0.9999	0.0043
PCT_SF1_P026004	0.9955	0.9999	0.0043
PCT_SF1_P026005	0.9955	0.9999	0.0043
PCT_SF1_P026006	0.9955	0.9999	0.0043
PCT_SF1_P026007	0.9955	0.9999	0.0043
PCT_SF1_P026008	0.9955	0.9999	0.0043
PCT_SF1_P026009	0.9955	0.9999	0.0043
PCT_SF1_P026010	0.9955	0.9999	0.0043
PCT_SF1_P026011	0.9955	0.9999	0.0043
PCT_SF1_P026012	0.9955	0.9999	0.0043
PCT_SF1_P026013	0.9955	0.9999	0.0043
PCT_SF1_P026014	0.9955	0.9999	0.0043
PCT_SF1_P026015	0.9955	0.9999	0.0043
PCT_SF1_P026016	0.9955	0.9999	0.0043
PCT_SF1_H004002	0.9955	0.9999	0.0043
PCT_SF1_H004003	0.9955	0.9999	0.0043
PCT_SF1_H006002	0.9955	0.9999	0.0043
PCT_SF1_H006003	0.9955	0.9999	0.0043
PCT_SF1_H006004	0.9955	0.9999	0.0043
PCT_SF1_H006005	0.9955	0.9999	0.0043
PCT_SF1_H006006	0.9955	0.9999	0.0043
PCT_SF1_H006007	0.9955	0.9999	0.0043
PCT_SF1_H006008	0.9955	0.9999	0.0043
PCT_SF1_H007002	0.9955	0.9999	0.0043
PCT_SF1_H007003	0.9955	0.9999	0.0043
PCT_SF1_H007004	0.9955	0.9999	0.0043
PCT_SF1_H007005	0.9955	0.9999	0.0043
PCT_SF1_H007006	0.9955	0.9999	0.0043
PCT_SF1_H007007	0.9955	0.9999	0.0043
PCT_SF1_H007008	0.9955	0.9999	0.0043
PCT_SF1_H007009	0.9955	0.9999	0.0043
PCT_SF1_H007010	0.9955	0.9999	0.0043
PCT_SF1_H007011	0.9955	0.9999	0.0043
PCT_SF1_H007012	0.9955	0.9999	0.0043
PCT_SF1_H007013	0.9955	0.9999	0.0043
PCT_SF1_H007014	0.9955	0.9999	0.0043
PCT_SF1_H007015	0.9955	0.9999	0.0043
PCT_SF1_H007016	0.9955	0.9999	0.0043
PCT_SF1_H007017	0.9955	0.9999	0.0043
PCT_SF1_H008002	0.9955	0.9999	0.0043
PCT_SF1_H008003	0.9955	0.9999	0.0043
PCT_SF1_H008004	0.9955	0.9999	0.0043
PCT_SF1_H008005	0.9955	0.9999	0.0043
PCT_SF1_H008006	0.9955	0.9999	0.0043
PCT_SF1_H008007	0.9955	0.9999	0.0043
PCT_SF1_H009002	0.9955	0.9999	0.0043
PCT_SF1_H009003	0.9955	0.9999	0.0043
PCT_SF1_H009004	0.9955	0.9999	0.0043
PCT_SF1_H009005	0.9955	0.9999	0.0043
PCT_SF1_H009006	0.9955	0.9999	0.0043
PCT_SF1_H009007	0.9955	0.9999	0.0043
PCT_SF1_H009008	0.9955	0.9999	0.0043
PCT_SF1_H009009	0.9955	0.9999	0.0043
PCT_SF1_H009010	0.9955	0.9999	0.0043
PCT_SF1_H009011	0.9955	0.9999	0.0043
PCT_SF1_H009012	0.9955	0.9999	0.0043
PCT_SF1_H009013	0.9955	0.9999	0.0043
PCT_SF1_H009014	0.9955	0.9999	0.0043
PCT_SF1_H009015	0.9955	0.9999	0.0043
PCT_SF1_H011002	0.9955	0.9999	0.0043
PCT_SF1_H011003	0.9955	0.9999	0.0043
PCT_SF1_H013002	0.9955	0.9999	0.0043
PCT_SF1_H013003	0.9955	0.9999	0.0043
PCT_SF1_H013004	0.9955	0.9999	0.0043
PCT_SF1_H013005	0.9955	0.9999	0.0043
PCT_SF1_H013006	0.9955	0.9999	0.0043
PCT_SF1_H013007	0.9955	0.9999	0.0043
PCT_SF1_H013008	0.9955	0.9999	0.0043
PCT_SF1_H014002	0.9955	0.9999	0.0043
PCT_SF1_H014003	0.9955	0.9999	0.0043
PCT_SF1_H014004	0.9955	0.9999	0.0043
PCT_SF1_H014005	0.9955	0.9999	0.0043
PCT_SF1_H014006	0.9955	0.9999	0.0043
PCT_SF1_H014007	0.9955	0.9999	0.0043
PCT_SF1_H014008	0.9955	0.9999	0.0043
PCT_SF1_H014009	0.9955	0.9999	0.0043
PCT_SF1_H014010	0.9955	0.9999	0.0043
PCT_SF1_H014011	0.9955	0.9999	0.0043
PCT_SF1_H014012	0.9955	0.9999	0.0043
PCT_SF1_H014013	0.9955	0.9999	0.0043
PCT_SF1_H014014	0.9955	0.9999	0.0043
PCT_SF1_H014015	0.9955	0.9999	0.0043
PCT_SF1_H014016	0.9955	0.9999	0.0043
PCT_SF1_H014017	0.9955	0.9999	0.0043
PCT_SF1_H015002	0.9955	0.9999	0.0043
PCT_SF1_H015003	0.9955	0.9999	0.0043
PCT_SF1_H015004	0.9955	0.9999	0.0043
PCT_SF1_H015005	0.9955	0.9999	0.0043
PCT_SF1_H015006	0.9955	0.9999	0.0043
PCT_SF1_H015007	0.9955	0.9999	0.0043
PCT_SF1_H015008	0.9955	0.9999	0.0043
PCT_SF1_H015009	0.9955	0.9999	0.0043
PCT_SF1_H015010	0.9955	0.9999	0.0043
PCT_SF1_H015011	0.9955	0.9999	0.0043
PCT_SF1_H015012	0.9955	0.9999	0.0043
PCT_SF1_H015013	0.9955	0.9999	0.0043
PCT_SF1_H015014	0.9955	0.9999	0.0043
PCT_SF1_H015015	0.9955	0.9999	0.0043
PCT_SF1_H015016	0.9955	0.9999	0.0043
PCT_SF1_H015017	0.9955	0.9999	0.0043
PCT_SF1_H016002	0.9955	0.9999	0.0043
PCT_SF1_H016003	0.9955	0.9999	0.0043
PCT_SF1_H016004	0.9955	0.9999	0.0043
PCT_SF1_H016005	0.9955	0.9999	0.0043
PCT_SF1_H016006	0.9955	0.9999	0.0043
PCT_SF1_H016007	0.9955	0.9999	0.0043
PCT_SF1_H016008	0.9955	0.9999	0.0043
PCT_SF1_H016009	0.9955	0.9999	0.0043
PCT_SF1_H016010	0.9955	0.9999	0.0043
PCT_SF1_H016011	0.9955	0.9999	0.0043
PCT_SF1_H016012	0.9955	0.9999	0.0043
PCT_SF1_H016013	0.9955	0.9999	0.0043
PCT_SF1_H016014	0.9955	0.9999	0.0043
PCT_SF1_H016015	0.9955	0.9999	0.0043
PCT_SF1_H016016	0.9955	0.9999	0.0043
PCT_SF1_H016017	0.9955	0.9999	0.0043
PCT_SF1_H016018	0.9955	0.9999	0.0043
PCT_SF1_H016019	0.9955	0.9999	0.0043
PCT_SF1_H017002	0.9955	0.9999	0.0043
PCT_SF1_H017003	0.9955	0.9999	0.0043
PCT_SF1_H017004	0.9955	0.9999	0.0043
PCT_SF1_H017005	0.9955	0.9999	0.0043
PCT_SF1_H017006	0.9955	0.9999	0.0043
PCT_SF1_H017007	0.9955	0.9999	0.0043
PCT_SF1_H017008	0.9955	0.9999	0.0043
PCT_SF1_H017009	0.9955	0.9999	0.0043
PCT_SF1_H017010	0.9955	0.9999	0.0043
PCT_SF1_H017011	0.9955	0.9999	0.0043
PCT_SF1_H017012	0.9955	0.9999	0.0043
PCT_SF1_H017013	0.9955	0.9999	0.0043
PCT_SF1_H017014	0.9955	0.9999	0.0043
PCT_SF1_H017015	0.9955	0.9999	0.0043
PCT_SF1_H017016	0.9955	0.9999	0.0043
PCT_SF1_H017017	0.9955	0.9999	0.0043
PCT_SF1_H017018	0.9955	0.9999	0.0043
PCT_SF1_H017019	0.9955	0.9999	0.0043
PCT_SF1_H017020	0.9955	0.9999	0.0043
PCT_SF1_H017021	0.9955	0.9999	0.0043
PCT_SF1_H017022	0.9955	0.9999	0.0043
PCT_SF1_H017023	0.9955	0.9999	0.0043
PCT_SF1_H017024	0.9955	0.9999	0.0043
PCT_SF1_H017025	0.9955	0.9999	0.0043
PCT_SF1_H017026	0.9955	0.9999	0.0043
PCT_SF1_H017027	0.9955	0.9999	0.0043
PCT_SF1_H017028	0.9955	0.9999	0.0043
PCT_SF1_H017029	0.9955	0.9999	0.0043
PCT_SF1_H017030	0.9955	0.9999	0.0043
PCT_SF1_H017031	0.9955	0.9999	0.0043
PCT_SF1_H017032	0.9955	0.9999	0.0043
PCT_SF1_H017033	0.9955	0.9999	0.0043
PCT_SF1_H017034	0.9955	0.9999	0.0043
PCT_SF1_H017035	0.9955	0.9999	0.0043
PCT_SF1_H017036	0.9955	0.9999	0.0043
PCT_SF1_H017037	0.9955	0.9999	0.0043
PCT_SF1_H017038	0.9955	0.9999	0.0043
PCT_SF1_H017039	0.9955	0.9999	0.0043
PCT_SF1_H017040	0.9955	0.9999	0.0043
PCT_SF1_H017041	0.9955	0.9999	0.0043
PCT_SF1_H017042	0.9955	0.9999	0.0043
PCT_SF1_H017043	0.9955	0.9999	0.0043
PCT_SF1_H017044	0.9955	0.9999	0.0043
PCT_SF1_H017045	0.9955	0.9999	0.0043
PCT_SF1_H017046	0.9955	0.9999	0.0043
PCT_SF1_H017047	0.9955	0.9999	0.0043
PCT_SF1_H017048	0.9955	0.9999	0.0043
PCT_SF1_H017049	0.9955	0.9999	0.0043
PCT_SF1_H017050	0.9955	0.9999	0.0043
PCT_SF1_H017051	0.9955	0.9999	0.0043
PCT_SF1_H017052	0.9955	0.9999	0.0043
PCT_SF1_H017053	0.9955	0.9999	0.0043
PCT_SF1_H017054	0.9955	0.9999	0.0043
PCT_SF1_H017055	0.9955	0.9999	0.0043
PCT_SF1_H017056	0.9955	0.9999	0.0043
PCT_SF1_H017057	0.9955	0.9999	0.0043
PCT_SF1_H017058	0.9955	0.9999	0.0043
PCT_SF1_H017059	0.9955	0.9999	0.0043
PCT_SF1_H017060	0.9955	0.9999	0.0043
PCT_SF1_H017061	0.9955	0.9999	0.0043
PCT_SF1_H017062	0.9955	0.9999	0.0043
PCT_SF1_H017063	0.9955	0.9999	0.0043
PCT_SF1_H017064	0.9955	0.9999	0.0043
PCT_SF1_H017065	0.9955	0.9999	0.0043
PCT_SF1_H017066	0.9955	0.9999	0.0043
PCT_SF1_H017067	0.9955	0.9999	0.0043
PCT_SF1_H017068	0.9955	0.9999	0.0043
PCT_SF1_H017069	0.9955	0.9999	0.0043
PCT_SF1_H018002	0.9955	0.9999	0.0043
PCT_SF1_H018003	0.9955	0.9999	0.0043
PCT_SF1_H020002	0.9955	0.9999	0.0043
PCT_SF1_H020003	0.9955	0.9999	0.0043
PCT_SF1_H020004	0.9955	0.9999	0.0043
PCT_SF1_H020005	0.9955	0.9999	0.0043
PCT_SF1_PCT013002	0.9955	0.9999	0.0043
PCT_SF1_PCT013003	0.9955	0.9999	0.0043
PCT_SF1_PCT013004	0.9955	0.9999	0.0043
PCT_SF1_PCT013005	0.9955	0.9999	0.0043
PCT_SF1_PCT013006	0.9955	0.9999	0.0043
PCT_SF1_PCT013007	0.9955	0.9999	0.0043
PCT_SF1_PCT013008	0.9955	0.9999	0.0043
PCT_SF1_PCT013009	0.9955	0.9999	0.0043
PCT_SF1_PCT013010	0.9955	0.9999	0.0043
PCT_SF1_PCT013011	0.9955	0.9999	0.0043
PCT_SF1_PCT013012	0.9955	0.9999	0.0043
PCT_SF1_PCT013013	0.9955	0.9999	0.0043
PCT_SF1_PCT013014	0.9955	0.9999	0.0043
PCT_SF1_PCT013015	0.9955	0.9999	0.0043
PCT_SF1_PCT013016	0.9955	0.9999	0.0043
PCT_SF1_PCT013017	0.9955	0.9999	0.0043
PCT_SF1_PCT013018	0.9955	0.9999	0.0043
PCT_SF1_PCT013019	0.9955	0.9999	0.0043
PCT_SF1_PCT013020	0.9955	0.9999	0.0043
PCT_SF1_PCT013021	0.9955	0.9999	0.0043
PCT_SF1_PCT013022	0.9955	0.9999	0.0043
PCT_SF1_PCT013023	0.9955	0.9999	0.0043
PCT_SF1_PCT013024	0.9955	0.9999	0.0043
PCT_SF1_PCT013025	0.9955	0.9999	0.0043
PCT_SF1_PCT013026	0.9955	0.9999	0.0043
PCT_SF1_PCT013027	0.9955	0.9999	0.0043
PCT_SF1_PCT013028	0.9955	0.9999	0.0043
PCT_SF1_PCT013029	0.9955	0.9999	0.0043
PCT_SF1_PCT013030	0.9955	0.9999	0.0043
PCT_SF1_PCT013031	0.9955	0.9999	0.0043
PCT_SF1_PCT013032	0.9955	0.9999	0.0043
PCT_SF1_PCT013033	0.9955	0.9999	0.0043
PCT_SF1_PCT013034	0.9955	0.9999	0.0043
PCT_SF1_PCT013035	0.9955	0.9999	0.0043
PCT_SF1_PCT013036	0.9955	0.9999	0.0043
PCT_SF1_PCT013037	0.9955	0.9999	0.0043
PCT_SF1_PCT013038	0.9955	0.9999	0.0043
PCT_SF1_PCT013039	0.9955	0.9999	0.0043
PCT_SF1_PCT013040	0.9955	0.9999	0.0043
PCT_SF1_PCT013041	0.9955	0.9999	0.0043
PCT_SF1_PCT013042	0.9955	0.9999	0.0043
PCT_SF1_PCT013043	0.9955	0.9999	0.0043
PCT_SF1_PCT013044	0.9955	0.9999	0.0043
PCT_SF1_PCT013045	0.9955	0.9999	0.0043
PCT_SF1_PCT013046	0.9955	0.9999	0.0043
PCT_SF1_PCT013047	0.9955	0.9999	0.0043
PCT_SF1_PCT013048	0.9955	0.9999	0.0043
PCT_SF1_PCT013049	0.9955	0.9999	0.0043
PCT_SF1_PCT014002	0.9955	0.9999	0.0043
PCT_SF1_PCT014003	0.9955	0.9999	0.0043
PCT_SF1_PCT014004	0.9955	0.9999	0.0043
PCT_SF1_PCT014005	0.9955	0.9999	0.0043
PCT_SF1_PCT014006	0.9955	0.9999	0.0043
PCT_SF1_PCT014007	0.9955	0.9999	0.0043
PCT_SF1_P014002	0.9949	0.9998	0.0049
PCT_SF1_P014003	0.9949	0.9998	0.0049
PCT_SF1_P014004	0.9949	0.9998	0.0049
PCT_SF1_P014005	0.9949	0.9998	0.0049
PCT_SF1_P014006	0.9949	0.9998	0.0049
PCT_SF1_P014007	0.9949	0.9998	0.0049
PCT_SF1_P014008	0.9949	0.9998	0.0049
PCT_SF1_P014009	0.9949	0.9998	0.0049
PCT_SF1_P014010	0.9949	0.9998	0.0049
PCT_SF1_P014011	0.9949	0.9998	0.0049
PCT_SF1_P014012	0.9949	0.9998	0.0049
PCT_SF1_P014013	0.9949	0.9998	0.0049
PCT_SF1_P014014	0.9949	0.9998	0.0049
PCT_SF1_P014015	0.9949	0.9998	0.0049
PCT_SF1_P014016	0.9949	0.9998	0.0049
PCT_SF1_P014017	0.9949	0.9998	0.0049
PCT_SF1_P014018	0.9949	0.9998	0.0049
PCT_SF1_P014019	0.9949	0.9998	0.0049
PCT_SF1_P014020	0.9949	0.9998	0.0049
PCT_SF1_P014021	0.9949	0.9998	0.0049
PCT_SF1_P014022	0.9949	0.9998	0.0049
PCT_SF1_P014023	0.9949	0.9998	0.0049
PCT_SF1_P014024	0.9949	0.9998	0.0049
PCT_SF1_P014025	0.9949	0.9998	0.0049
PCT_SF1_P014026	0.9949	0.9998	0.0049
PCT_SF1_P014027	0.9949	0.9998	0.0049
PCT_SF1_P014028	0.9949	0.9998	0.0049
PCT_SF1_P014029	0.9949	0.9998	0.0049
PCT_SF1_P014030	0.9949	0.9998	0.0049
PCT_SF1_P014031	0.9949	0.9998	0.0049
PCT_SF1_P014032	0.9949	0.9998	0.0049
PCT_SF1_P014033	0.9949	0.9998	0.0049
PCT_SF1_P014034	0.9949	0.9998	0.0049
PCT_SF1_P014035	0.9949	0.9998	0.0049
PCT_SF1_P014036	0.9949	0.9998	0.0049
PCT_SF1_P014037	0.9949	0.9998	0.0049
PCT_SF1_P014038	0.9949	0.9998	0.0049
PCT_SF1_P014039	0.9949	0.9998	0.0049
PCT_SF1_P014040	0.9949	0.9998	0.0049
PCT_SF1_P014041	0.9949	0.9998	0.0049
PCT_SF1_P014042	0.9949	0.9998	0.0049
PCT_SF1_P014043	0.9949	0.9998	0.0049
PCT_SF1_P026A002	0.9949	0.9998	0.0049
PCT_SF1_P026A003	0.9949	0.9998	0.0049
PCT_SF1_P026A004	0.9949	0.9998	0.0049
PCT_SF1_P026A005	0.9949	0.9998	0.0049
PCT_SF1_P026A006	0.9949	0.9998	0.0049
PCT_SF1_P026A007	0.9949	0.9998	0.0049
PCT_SF1_P026A008	0.9949	0.9998	0.0049
PCT_SF1_P026A009	0.9949	0.9998	0.0049
PCT_SF1_P026A010	0.9949	0.9998	0.0049
PCT_SF1_P026A011	0.9949	0.9998	0.0049
PCT_SF1_P026A012	0.9949	0.9998	0.0049
PCT_SF1_P026A013	0.9949	0.9998	0.0049
PCT_SF1_P026A014	0.9949	0.9998	0.0049
PCT_SF1_P026A015	0.9949	0.9998	0.0049
PCT_SF1_P026A016	0.9949	0.9998	0.0049
PCT_SF1_P026I002	0.9949	0.9998	0.0049
PCT_SF1_P026I003	0.9949	0.9998	0.0049
PCT_SF1_P026I004	0.9949	0.9998	0.0049
PCT_SF1_P026I005	0.9949	0.9998	0.0049
PCT_SF1_P026I006	0.9949	0.9998	0.0049
PCT_SF1_P026I007	0.9949	0.9998	0.0049
PCT_SF1_P026I008	0.9949	0.9998	0.0049
PCT_SF1_P026I009	0.9949	0.9998	0.0049
PCT_SF1_P026I010	0.9949	0.9998	0.0049
PCT_SF1_P026I011	0.9949	0.9998	0.0049
PCT_SF1_P026I012	0.9949	0.9998	0.0049
PCT_SF1_P026I013	0.9949	0.9998	0.0049
PCT_SF1_P026I014	0.9949	0.9998	0.0049
PCT_SF1_P026I015	0.9949	0.9998	0.0049
PCT_SF1_P026I016	0.9949	0.9998	0.0049
PCT_SF1_P028002	0.9949	0.9998	0.0049
PCT_SF1_P028003	0.9949	0.9998	0.0049
PCT_SF1_P028004	0.9949	0.9998	0.0049
PCT_SF1_P028005	0.9949	0.9998	0.0049
PCT_SF1_P028006	0.9949	0.9998	0.0049
PCT_SF1_P028007	0.9949	0.9998	0.0049
PCT_SF1_P028008	0.9949	0.9998	0.0049
PCT_SF1_P028009	0.9949	0.9998	0.0049
PCT_SF1_P028010	0.9949	0.9998	0.0049
PCT_SF1_P028011	0.9949	0.9998	0.0049
PCT_SF1_P028012	0.9949	0.9998	0.0049
PCT_SF1_P028013	0.9949	0.9998	0.0049
PCT_SF1_P028014	0.9949	0.9998	0.0049
PCT_SF1_P028015	0.9949	0.9998	0.0049
PCT_SF1_P028016	0.9949	0.9998	0.0049
PCT_SF1_P028017	0.9949	0.9998	0.0049
PCT_SF1_P029002	0.9949	0.9998	0.0049
PCT_SF1_P029003	0.9949	0.9998	0.0049
PCT_SF1_P029004	0.9949	0.9998	0.0049
PCT_SF1_P029005	0.9949	0.9998	0.0049
PCT_SF1_P029006	0.9949	0.9998	0.0049
PCT_SF1_P029007	0.9949	0.9998	0.0049
PCT_SF1_P029008	0.9949	0.9998	0.0049
PCT_SF1_P029009	0.9949	0.9998	0.0049
PCT_SF1_P029010	0.9949	0.9998	0.0049
PCT_SF1_P029011	0.9949	0.9998	0.0049
PCT_SF1_P029012	0.9949	0.9998	0.0049
PCT_SF1_P029013	0.9949	0.9998	0.0049
PCT_SF1_P029014	0.9949	0.9998	0.0049
PCT_SF1_P029015	0.9949	0.9998	0.0049
PCT_SF1_P029016	0.9949	0.9998	0.0049
PCT_SF1_P029017	0.9949	0.9998	0.0049
PCT_SF1_P029018	0.9949	0.9998	0.0049
PCT_SF1_P029019	0.9949	0.9998	0.0049
PCT_SF1_P029020	0.9949	0.9998	0.0049
PCT_SF1_P029021	0.9949	0.9998	0.0049
PCT_SF1_P029022	0.9949	0.9998	0.0049
PCT_SF1_P029023	0.9949	0.9998	0.0049
PCT_SF1_P029024	0.9949	0.9998	0.0049
PCT_SF1_P029025	0.9949	0.9998	0.0049
PCT_SF1_P029026	0.9949	0.9998	0.0049
PCT_SF1_P029027	0.9949	0.9998	0.0049
PCT_SF1_P029028	0.9949	0.9998	0.0049
PCT_SF1_P029029	0.9949	0.9998	0.0049
PCT_SF1_P029030	0.9949	0.9998	0.0049
PCT_SF1_P029031	0.9949	0.9998	0.0049
PCT_SF1_P029032	0.9949	0.9998	0.0049
PCT_SF1_P029033	0.9949	0.9998	0.0049
PCT_SF1_P029034	0.9949	0.9998	0.0049
PCT_SF1_P029035	0.9949	0.9998	0.0049
PCT_SF1_P029036	0.9949	0.9998	0.0049
PCT_SF1_P029037	0.9949	0.9998	0.0049
PCT_SF1_P029038	0.9949	0.9998	0.0049
PCT_SF1_P029039	0.9949	0.9998	0.0049
PCT_SF1_P029040	0.9949	0.9998	0.0049
PCT_SF1_P029041	0.9949	0.9998	0.0049
PCT_SF1_P029042	0.9949	0.9998	0.0049
PCT_SF1_P029043	0.9949	0.9998	0.0049
PCT_SF1_P029044	0.9949	0.9998	0.0049
PCT_SF1_P029045	0.9949	0.9998	0.0049
PCT_SF1_P029046	0.9949	0.9998	0.0049
PCT_SF1_P034002	0.9949	0.9998	0.0049
PCT_SF1_P034003	0.9949	0.9998	0.0049
PCT_SF1_P034004	0.9949	0.9998	0.0049
PCT_SF1_P034005	0.9949	0.9998	0.0049
PCT_SF1_P034006	0.9949	0.9998	0.0049
PCT_SF1_P034007	0.9949	0.9998	0.0049
PCT_SF1_P034008	0.9949	0.9998	0.0049
PCT_SF1_P034009	0.9949	0.9998	0.0049
PCT_SF1_P034010	0.9949	0.9998	0.0049
PCT_SF1_P034011	0.9949	0.9998	0.0049
PCT_SF1_P034012	0.9949	0.9998	0.0049
PCT_SF1_P034013	0.9949	0.9998	0.0049
PCT_SF1_P034014	0.9949	0.9998	0.0049
PCT_SF1_P034015	0.9949	0.9998	0.0049
PCT_SF1_P034016	0.9949	0.9998	0.0049
PCT_SF1_P034017	0.9949	0.9998	0.0049
PCT_SF1_P034018	0.9949	0.9998	0.0049
PCT_SF1_P034019	0.9949	0.9998	0.0049
PCT_SF1_P034020	0.9949	0.9998	0.0049
PCT_SF1_P035002	0.9949	0.9998	0.0049
PCT_SF1_P035003	0.9949	0.9998	0.0049
PCT_SF1_P035004	0.9949	0.9998	0.0049
PCT_SF1_P035005	0.9949	0.9998	0.0049
PCT_SF1_P035006	0.9949	0.9998	0.0049
PCT_SF1_P035007	0.9949	0.9998	0.0049
PCT_SF1_P035008	0.9949	0.9998	0.0049
PCT_SF1_P035009	0.9949	0.9998	0.0049
PCT_SF1_P035010	0.9949	0.9998	0.0049
PCT_SF1_P035011	0.9949	0.9998	0.0049
PCT_SF1_P035012	0.9949	0.9998	0.0049
PCT_SF1_P035013	0.9949	0.9998	0.0049
PCT_SF1_P035014	0.9949	0.9998	0.0049
PCT_SF1_P035015	0.9949	0.9998	0.0049
PCT_SF1_P035016	0.9949	0.9998	0.0049
PCT_SF1_P035017	0.9949	0.9998	0.0049
PCT_SF1_P035018	0.9949	0.9998	0.0049
PCT_SF1_P035019	0.9949	0.9998	0.0049
PCT_SF1_P035020	0.9949	0.9998	0.0049
PCT_SF1_H011A002	0.9949	0.9998	0.0049
PCT_SF1_H011A003	0.9949	0.9998	0.0049
PCT_SF1_H011I002	0.9949	0.9998	0.0049
PCT_SF1_H011I003	0.9949	0.9998	0.0049
PCT_SF1_H015A002	0.9949	0.9998	0.0049
PCT_SF1_H015A003	0.9949	0.9998	0.0049
PCT_SF1_H015A004	0.9949	0.9998	0.0049
PCT_SF1_H015A005	0.9949	0.9998	0.0049
PCT_SF1_H015A006	0.9949	0.9998	0.0049
PCT_SF1_H015A007	0.9949	0.9998	0.0049
PCT_SF1_H015A008	0.9949	0.9998	0.0049
PCT_SF1_H015A009	0.9949	0.9998	0.0049
PCT_SF1_H015A010	0.9949	0.9998	0.0049
PCT_SF1_H015A011	0.9949	0.9998	0.0049
PCT_SF1_H015A012	0.9949	0.9998	0.0049
PCT_SF1_H015A013	0.9949	0.9998	0.0049
PCT_SF1_H015A014	0.9949	0.9998	0.0049
PCT_SF1_H015A015	0.9949	0.9998	0.0049
PCT_SF1_H015A016	0.9949	0.9998	0.0049
PCT_SF1_H015A017	0.9949	0.9998	0.0049
PCT_SF1_H015I002	0.9949	0.9998	0.0049
PCT_SF1_H015I003	0.9949	0.9998	0.0049
PCT_SF1_H015I004	0.9949	0.9998	0.0049
PCT_SF1_H015I005	0.9949	0.9998	0.0049
PCT_SF1_H015I006	0.9949	0.9998	0.0049
PCT_SF1_H015I007	0.9949	0.9998	0.0049
PCT_SF1_H015I008	0.9949	0.9998	0.0049
PCT_SF1_H015I009	0.9949	0.9998	0.0049
PCT_SF1_H015I010	0.9949	0.9998	0.0049
PCT_SF1_H015I011	0.9949	0.9998	0.0049
PCT_SF1_H015I012	0.9949	0.9998	0.0049
PCT_SF1_H015I013	0.9949	0.9998	0.0049
PCT_SF1_H015I014	0.9949	0.9998	0.0049
PCT_SF1_H015I015	0.9949	0.9998	0.0049
PCT_SF1_H015I016	0.9949	0.9998	0.0049
PCT_SF1_H015I017	0.9949	0.9998	0.0049
PCT_SF1_H016A002	0.9949	0.9998	0.0049
PCT_SF1_H016A003	0.9949	0.9998	0.0049
PCT_SF1_H016A004	0.9949	0.9998	0.0049
PCT_SF1_H016A005	0.9949	0.9998	0.0049
PCT_SF1_H016A006	0.9949	0.9998	0.0049
PCT_SF1_H016A007	0.9949	0.9998	0.0049
PCT_SF1_H016A008	0.9949	0.9998	0.0049
PCT_SF1_H016A009	0.9949	0.9998	0.0049
PCT_SF1_H016A010	0.9949	0.9998	0.0049
PCT_SF1_H016A011	0.9949	0.9998	0.0049
PCT_SF1_H016A012	0.9949	0.9998	0.0049
PCT_SF1_H016A013	0.9949	0.9998	0.0049
PCT_SF1_H016A014	0.9949	0.9998	0.0049
PCT_SF1_H016A015	0.9949	0.9998	0.0049
PCT_SF1_H016A016	0.9949	0.9998	0.0049
PCT_SF1_H016A017	0.9949	0.9998	0.0049
PCT_SF1_H016A018	0.9949	0.9998	0.0049
PCT_SF1_H016A019	0.9949	0.9998	0.0049
PCT_SF1_H016I002	0.9949	0.9998	0.0049
PCT_SF1_H016I003	0.9949	0.9998	0.0049
PCT_SF1_H016I004	0.9949	0.9998	0.0049
PCT_SF1_H016I005	0.9949	0.9998	0.0049
PCT_SF1_H016I006	0.9949	0.9998	0.0049
PCT_SF1_H016I007	0.9949	0.9998	0.0049
PCT_SF1_H016I008	0.9949	0.9998	0.0049
PCT_SF1_H016I009	0.9949	0.9998	0.0049
PCT_SF1_H016I010	0.9949	0.9998	0.0049
PCT_SF1_H016I011	0.9949	0.9998	0.0049
PCT_SF1_H016I012	0.9949	0.9998	0.0049
PCT_SF1_H016I013	0.9949	0.9998	0.0049
PCT_SF1_H016I014	0.9949	0.9998	0.0049
PCT_SF1_H016I015	0.9949	0.9998	0.0049
PCT_SF1_H016I016	0.9949	0.9998	0.0049
PCT_SF1_H016I017	0.9949	0.9998	0.0049
PCT_SF1_H016I018	0.9949	0.9998	0.0049
PCT_SF1_H016I019	0.9949	0.9998	0.0049
PCT_SF1_PCT013A002	0.9949	0.9998	0.0049
PCT_SF1_PCT013A003	0.9949	0.9998	0.0049
PCT_SF1_PCT013A004	0.9949	0.9998	0.0049
PCT_SF1_PCT013A005	0.9949	0.9998	0.0049
PCT_SF1_PCT013A006	0.9949	0.9998	0.0049
PCT_SF1_PCT013A007	0.9949	0.9998	0.0049
PCT_SF1_PCT013A008	0.9949	0.9998	0.0049
PCT_SF1_PCT013A009	0.9949	0.9998	0.0049
PCT_SF1_PCT013A010	0.9949	0.9998	0.0049
PCT_SF1_PCT013A011	0.9949	0.9998	0.0049
PCT_SF1_PCT013A012	0.9949	0.9998	0.0049
PCT_SF1_PCT013A013	0.9949	0.9998	0.0049
PCT_SF1_PCT013A014	0.9949	0.9998	0.0049
PCT_SF1_PCT013A015	0.9949	0.9998	0.0049
PCT_SF1_PCT013A016	0.9949	0.9998	0.0049
PCT_SF1_PCT013A017	0.9949	0.9998	0.0049
PCT_SF1_PCT013A018	0.9949	0.9998	0.0049
PCT_SF1_PCT013A019	0.9949	0.9998	0.0049
PCT_SF1_PCT013A020	0.9949	0.9998	0.0049
PCT_SF1_PCT013A021	0.9949	0.9998	0.0049
PCT_SF1_PCT013A022	0.9949	0.9998	0.0049
PCT_SF1_PCT013A023	0.9949	0.9998	0.0049
PCT_SF1_PCT013A024	0.9949	0.9998	0.0049
PCT_SF1_PCT013A025	0.9949	0.9998	0.0049
PCT_SF1_PCT013A026	0.9949	0.9998	0.0049
PCT_SF1_PCT013A027	0.9949	0.9998	0.0049
PCT_SF1_PCT013A028	0.9949	0.9998	0.0049
PCT_SF1_PCT013A029	0.9949	0.9998	0.0049
PCT_SF1_PCT013A030	0.9949	0.9998	0.0049
PCT_SF1_PCT013A031	0.9949	0.9998	0.0049
PCT_SF1_PCT013A032	0.9949	0.9998	0.0049
PCT_SF1_PCT013A033	0.9949	0.9998	0.0049
PCT_SF1_PCT013A034	0.9949	0.9998	0.0049
PCT_SF1_PCT013A035	0.9949	0.9998	0.0049
PCT_SF1_PCT013A036	0.9949	0.9998	0.0049
PCT_SF1_PCT013A037	0.9949	0.9998	0.0049
PCT_SF1_PCT013A038	0.9949	0.9998	0.0049
PCT_SF1_PCT013A039	0.9949	0.9998	0.0049
PCT_SF1_PCT013A040	0.9949	0.9998	0.0049
PCT_SF1_PCT013A041	0.9949	0.9998	0.0049
PCT_SF1_PCT013A042	0.9949	0.9998	0.0049
PCT_SF1_PCT013A043	0.9949	0.9998	0.0049
PCT_SF1_PCT013A044	0.9949	0.9998	0.0049
PCT_SF1_PCT013A045	0.9949	0.9998	0.0049
PCT_SF1_PCT013A046	0.9949	0.9998	0.0049
PCT_SF1_PCT013A047	0.9949	0.9998	0.0049
PCT_SF1_PCT013A048	0.9949	0.9998	0.0049
PCT_SF1_PCT013A049	0.9949	0.9998	0.0049
PCT_SF1_PCT013I002	0.9949	0.9998	0.0049
PCT_SF1_PCT013I003	0.9949	0.9998	0.0049
PCT_SF1_PCT013I004	0.9949	0.9998	0.0049
PCT_SF1_PCT013I005	0.9949	0.9998	0.0049
PCT_SF1_PCT013I006	0.9949	0.9998	0.0049
PCT_SF1_PCT013I007	0.9949	0.9998	0.0049
PCT_SF1_PCT013I008	0.9949	0.9998	0.0049
PCT_SF1_PCT013I009	0.9949	0.9998	0.0049
PCT_SF1_PCT013I010	0.9949	0.9998	0.0049
PCT_SF1_PCT013I011	0.9949	0.9998	0.0049
PCT_SF1_PCT013I012	0.9949	0.9998	0.0049
PCT_SF1_PCT013I013	0.9949	0.9998	0.0049
PCT_SF1_PCT013I014	0.9949	0.9998	0.0049
PCT_SF1_PCT013I015	0.9949	0.9998	0.0049
PCT_SF1_PCT013I016	0.9949	0.9998	0.0049
PCT_SF1_PCT013I017	0.9949	0.9998	0.0049
PCT_SF1_PCT013I018	0.9949	0.9998	0.0049
PCT_SF1_PCT013I019	0.9949	0.9998	0.0049
PCT_SF1_PCT013I020	0.9949	0.9998	0.0049
PCT_SF1_PCT013I021	0.9949	0.9998	0.0049
PCT_SF1_PCT013I022	0.9949	0.9998	0.0049
PCT_SF1_PCT013I023	0.9949	0.9998	0.0049
PCT_SF1_PCT013I024	0.9949	0.9998	0.0049
PCT_SF1_PCT013I025	0.9949	0.9998	0.0049
PCT_SF1_PCT013I026	0.9949	0.9998	0.0049
PCT_SF1_PCT013I027	0.9949	0.9998	0.0049
PCT_SF1_PCT013I028	0.9949	0.9998	0.0049
PCT_SF1_PCT013I029	0.9949	0.9998	0.0049
PCT_SF1_PCT013I030	0.9949	0.9998	0.0049
PCT_SF1_PCT013I031	0.9949	0.9998	0.0049
PCT_SF1_PCT013I032	0.9949	0.9998	0.0049
PCT_SF1_PCT013I033	0.9949	0.9998	0.0049
PCT_SF1_PCT013I034	0.9949	0.9998	0.0049
PCT_SF1_PCT013I035	0.9949	0.9998	0.0049
PCT_SF1_PCT013I036	0.9949	0.9998	0.0049
PCT_SF1_PCT013I037	0.9949	0.9998	0.0049
PCT_SF1_PCT013I038	0.9949	0.9998	0.0049
PCT_SF1_PCT013I039	0.9949	0.9998	0.0049
PCT_SF1_PCT013I040	0.9949	0.9998	0.0049
PCT_SF1_PCT013I041	0.9949	0.9998	0.0049
PCT_SF1_PCT013I042	0.9949	0.9998	0.0049
PCT_SF1_PCT013I043	0.9949	0.9998	0.0049
PCT_SF1_PCT013I044	0.9949	0.9998	0.0049
PCT_SF1_PCT013I045	0.9949	0.9998	0.0049
PCT_SF1_PCT013I046	0.9949	0.9998	0.0049
PCT_SF1_PCT013I047	0.9949	0.9998	0.0049
PCT_SF1_PCT013I048	0.9949	0.9998	0.0049
PCT_SF1_PCT013I049	0.9949	0.9998	0.0049
PCT_SF1_P030002	0.9946	0.9999	0.0053
PCT_SF1_P030003	0.9946	0.9999	0.0053
PCT_SF1_P030004	0.9946	0.9999	0.0053
PCT_SF1_P030005	0.9946	0.9999	0.0053
PCT_SF1_P030006	0.9946	0.9999	0.0053
PCT_SF1_P030007	0.9946	0.9999	0.0053
PCT_SF1_P030008	0.9946	0.9999	0.0053
PCT_SF1_P030009	0.9946	0.9999	0.0053
PCT_SF1_P030010	0.9946	0.9999	0.0053
PCT_SF1_P030011	0.9946	0.9999	0.0053
PCT_SF1_P030012	0.9946	0.9999	0.0053
PCT_SF1_P030013	0.9946	0.9999	0.0053
PCT_SF1_P030014	0.9946	0.9999	0.0053
PCT_SF1_P030015	0.9946	0.9999	0.0053
PCT_SF1_P030016	0.9946	0.9999	0.0053
PCT_SF1_P030017	0.9946	0.9999	0.0053
PCT_SF1_P030018	0.9946	0.9999	0.0053
PCT_SF1_P030019	0.9946	0.9999	0.0053
PCT_SF1_P030020	0.9946	0.9999	0.0053
PCT_SF1_P030021	0.9946	0.9999	0.0053
PCT_SF1_P030022	0.9946	0.9999	0.0053
PCT_SF1_P034A002	0.9943	0.9998	0.0056
PCT_SF1_P034A003	0.9943	0.9998	0.0056
PCT_SF1_P034A004	0.9943	0.9998	0.0056
PCT_SF1_P034A005	0.9943	0.9998	0.0056
PCT_SF1_P034A006	0.9943	0.9998	0.0056
PCT_SF1_P034A007	0.9943	0.9998	0.0056
PCT_SF1_P034A008	0.9943	0.9998	0.0056
PCT_SF1_P034A009	0.9943	0.9998	0.0056
PCT_SF1_P034A010	0.9943	0.9998	0.0056
PCT_SF1_P034A011	0.9943	0.9998	0.0056
PCT_SF1_P034A012	0.9943	0.9998	0.0056
PCT_SF1_P034A013	0.9943	0.9998	0.0056
PCT_SF1_P034A014	0.9943	0.9998	0.0056
PCT_SF1_P034A015	0.9943	0.9998	0.0056
PCT_SF1_P034A016	0.9943	0.9998	0.0056
PCT_SF1_P034A017	0.9943	0.9998	0.0056
PCT_SF1_P034A018	0.9943	0.9998	0.0056
PCT_SF1_P034A019	0.9943	0.9998	0.0056
PCT_SF1_P034A020	0.9943	0.9998	0.0056
PCT_SF1_P035A002	0.9943	0.9998	0.0056
PCT_SF1_P035A003	0.9943	0.9998	0.0056
PCT_SF1_P035A004	0.9943	0.9998	0.0056
PCT_SF1_P035A005	0.9943	0.9998	0.0056
PCT_SF1_P035A006	0.9943	0.9998	0.0056
PCT_SF1_P035A007	0.9943	0.9998	0.0056
PCT_SF1_P035A008	0.9943	0.9998	0.0056
PCT_SF1_P035A009	0.9943	0.9998	0.0056
PCT_SF1_P035A010	0.9943	0.9998	0.0056
PCT_SF1_P035A011	0.9943	0.9998	0.0056
PCT_SF1_P035A012	0.9943	0.9998	0.0056
PCT_SF1_P035A013	0.9943	0.9998	0.0056
PCT_SF1_P035A014	0.9943	0.9998	0.0056
PCT_SF1_P035A015	0.9943	0.9998	0.0056
PCT_SF1_P035A016	0.9943	0.9998	0.0056
PCT_SF1_P035A017	0.9943	0.9998	0.0056
PCT_SF1_P035A018	0.9943	0.9998	0.0056
PCT_SF1_P035A019	0.9943	0.9998	0.0056
PCT_SF1_P035A020	0.9943	0.9998	0.0056
PCT_SF1_P036002	0.9939	0.9996	0.0057
PCT_SF1_P036003	0.9939	0.9996	0.0057
PCT_SF1_P036004	0.9939	0.9996	0.0057
PCT_SF1_P036005	0.9939	0.9996	0.0057
PCT_SF1_P036006	0.9939	0.9996	0.0057
PCT_SF1_P036007	0.9939	0.9996	0.0057
[truncated: 6,115 more rows]
