# Supplementary material for: A Neighborhood-Wide Association Study (NWAS): Example of prostate cancer aggressiveness
Source: PLoS One. 2017 Mar 27;12(3):e0174548. doi: 10.1371/journal.pone.0174548 (PMC5367705; doi:10.1371/journal.pone.0174548)
Supplement: S3 File — (XLSX) [file pone.0174548.s005.xlsx]

## Sheet: Table 1
Title: Summary of Year 2000 U.S. Census SF3-Pennsylvania State Prostate Cancer Registry Join
Census Variable_ID	% Available at Census Level (no join)	% Available after PA Registry and Census Join	Percent Difference (shown for variables with less than 10% missing after the join)
SF3_P001001	1	1	0
SF3_P002001	1	1	0
SF3_P003001	1	1	0
SF3_P004001	1	1	0
SF3_P005001	1	1	0
SF3_P006001	1	1	0
SF3_P007001	1	1	0
SF3_P008001	1	1	0
SF3_P009001	1	1	0
SF3_P010001	1	1	0
SF3_P011001	1	1	0
SF3_P012001	1	1	0
SF3_P013001	1	1	0
SF3_P014001	1	1	0
SF3_P015001	1	1	0
SF3_P016001	1	1	0
SF3_P017001	1	1	0
SF3_P018001	1	1	0
SF3_P019001	1	1	0
SF3_P020001	1	1	0
SF3_P021001	1	1	0
SF3_P022001	1	1	0
SF3_P023001	1	1	0
SF3_P024001	1	1	0
SF3_P025001	1	1	0
SF3_P026001	1	1	0
SF3_P027001	1	1	0
SF3_P028001	1	1	0
SF3_P029001	1	1	0
SF3_P030001	1	1	0
SF3_P031001	1	1	0
SF3_P032001	1	1	0
SF3_P033001	1	1	0
SF3_P034001	1	1	0
SF3_P035001	1	1	0
SF3_P036001	1	1	0
SF3_P037001	1	1	0
SF3_P038001	1	1	0
SF3_P039001	1	1	0
SF3_P040001	1	1	0
SF3_P041001	1	1	0
SF3_P042001	1	1	0
SF3_P043001	1	1	0
SF3_P044001	1	1	0
SF3_P045001	1	1	0
SF3_P046001	1	1	0
SF3_P047001	1	1	0
SF3_P048001	1	1	0
SF3_P049001	1	1	0
SF3_P050001	1	1	0
SF3_P051001	1	1	0
SF3_P052001	1	1	0
SF3_P053001	1	1	0
SF3_P054001	1	1	0
SF3_P055001	1	1	0
SF3_P056001	1	1	0
SF3_P056002	1	1	0
SF3_P056003	1	1	0
SF3_P056004	1	1	0
SF3_P056005	1	1	0
SF3_P056006	1	1	0
SF3_P056007	1	1	0
SF3_P056008	1	1	0
SF3_P057001	1	1	0
SF3_P058001	1	1	0
SF3_P059001	1	1	0
SF3_P060001	1	1	0
SF3_P061001	1	1	0
SF3_P062001	1	1	0
SF3_P063001	1	1	0
SF3_P064001	1	1	0
SF3_P065001	1	1	0
SF3_P066001	1	1	0
SF3_P067001	1	1	0
SF3_P068001	1	1	0
SF3_P069001	1	1	0
SF3_P070001	1	1	0
SF3_P071001	1	1	0
SF3_P072001	1	1	0
SF3_P073001	1	1	0
SF3_P074001	1	1	0
SF3_P075001	1	1	0
SF3_P076001	1	1	0
SF3_P077001	1	1	0
SF3_P078001	1	1	0
SF3_P079001	1	1	0
SF3_P080001	1	1	0
SF3_P081001	1	1	0
SF3_P082001	1	1	0
SF3_P083001	1	1	0
SF3_P084001	1	1	0
SF3_P085001	1	1	0
SF3_P085002	1	1	0
SF3_P085003	1	1	0
SF3_P086001	1	1	0
SF3_P087001	1	1	0
SF3_P088001	1	1	0
SF3_P089001	1	1	0
SF3_P090001	1	1	0
SF3_P091001	1	1	0
SF3_P092001	1	1	0
SF3_P093001	1	1	0
SF3_P094001	1	1	0
SF3_P095001	1	1	0
SF3_P096001	1	1	0
SF3_P097001	1	1	0
SF3_P098001	1	1	0
SF3_P099001	1	1	0
SF3_P100001	1	1	0
SF3_P101001	1	1	0
SF3_P102001	1	1	0
SF3_P103001	1	1	0
SF3_P104001	1	1	0
SF3_P105001	1	1	0
SF3_P106001	1	1	0
SF3_P107001	1	1	0
SF3_P108001	1	1	0
SF3_P109001	1	1	0
SF3_P110001	1	1	0
SF3_P111001	1	1	0
SF3_P112001	1	1	0
SF3_P113001	1	1	0
SF3_P114001	1	1	0
SF3_P115001	1	1	0
SF3_P116001	1	1	0
SF3_P117001	1	1	0
SF3_P118001	1	1	0
SF3_P119001	1	1	0
SF3_P120001	1	1	0
SF3_P121001	1	1	0
SF3_P122001	1	1	0
SF3_P123001	1	1	0
SF3_P124001	1	1	0
SF3_P125001	1	1	0
SF3_P126001	1	1	0
SF3_P127001	1	1	0
SF3_P128001	1	1	0
SF3_P129001	1	1	0
SF3_P130001	1	1	0
SF3_P131001	1	1	0
SF3_P132001	1	1	0
SF3_P133001	1	1	0
SF3_P134001	1	1	0
SF3_P135001	1	1	0
SF3_P136001	1	1	0
SF3_P137001	1	1	0
SF3_P138001	1	1	0
SF3_P138002	1	1	0
SF3_P138003	1	1	0
SF3_P138004	1	1	0
SF3_P138005	1	1	0
SF3_P138006	1	1	0
SF3_P138007	1	1	0
SF3_P139001	1	1	0
SF3_P139002	1	1	0
SF3_P139003	1	1	0
SF3_P139004	1	1	0
SF3_P139005	1	1	0
SF3_P139006	1	1	0
SF3_P139007	1	1	0
SF3_P140001	1	1	0
SF3_P140002	1	1	0
SF3_P140003	1	1	0
SF3_P140004	1	1	0
SF3_P140005	1	1	0
SF3_P140006	1	1	0
SF3_P140007	1	1	0
SF3_P141001	1	1	0
SF3_P141002	1	1	0
SF3_P141003	1	1	0
SF3_P141004	1	1	0
SF3_P141005	1	1	0
SF3_P141006	1	1	0
SF3_P141007	1	1	0
SF3_P142001	1	1	0
SF3_P142002	1	1	0
SF3_P142003	1	1	0
SF3_P142004	1	1	0
SF3_P142005	1	1	0
SF3_P142006	1	1	0
SF3_P142007	1	1	0
SF3_P143001	1	1	0
SF3_P143002	1	1	0
SF3_P143003	1	1	0
SF3_P143004	1	1	0
SF3_P143005	1	1	0
SF3_P143006	1	1	0
SF3_P143007	1	1	0
SF3_P143008	1	1	0
SF3_P143009	1	1	0
SF3_P143010	1	1	0
SF3_P143011	1	1	0
SF3_P143012	1	1	0
SF3_P143013	1	1	0
SF3_P143014	1	1	0
SF3_P144001	1	1	0
SF3_P144002	1	1	0
SF3_P144003	1	1	0
SF3_P144004	1	1	0
SF3_P144005	1	1	0
SF3_P144006	1	1	0
SF3_P144007	1	1	0
SF3_P144008	1	1	0
SF3_P144009	1	1	0
SF3_P144010	1	1	0
SF3_P144011	1	1	0
SF3_P144012	1	1	0
SF3_P144013	1	1	0
SF3_P144014	1	1	0
SF3_P145A001	1	1	0
SF3_P145B001	1	1	0
SF3_P145C001	1	1	0
SF3_P145D001	1	1	0
SF3_P145E001	1	1	0
SF3_P145F001	1	1	0
SF3_P145G001	1	1	0
SF3_P145H001	1	1	0
SF3_P145I001	1	1	0
SF3_P146A001	1	1	0
SF3_P146B001	1	1	0
SF3_P146C001	1	1	0
SF3_P146D001	1	1	0
SF3_P146E001	1	1	0
SF3_P146F001	1	1	0
SF3_P146G001	1	1	0
SF3_P146H001	1	1	0
SF3_P146I001	1	1	0
SF3_P147A001	1	1	0
SF3_P147B001	1	1	0
SF3_P147C001	1	1	0
SF3_P147D001	1	1	0
SF3_P147E001	1	1	0
SF3_P147F001	1	1	0
SF3_P147G001	1	1	0
SF3_P147H001	1	1	0
SF3_P147I001	1	1	0
SF3_P148A001	1	1	0
SF3_P148B001	1	1	0
SF3_P148C001	1	1	0
SF3_P148D001	1	1	0
SF3_P148E001	1	1	0
SF3_P148F001	1	1	0
SF3_P148G001	1	1	0
SF3_P148H001	1	1	0
SF3_P148I001	1	1	0
SF3_P149A001	1	1	0
SF3_P149B001	1	1	0
SF3_P149C001	1	1	0
SF3_P149D001	1	1	0
SF3_P149E001	1	1	0
SF3_P149F001	1	1	0
SF3_P149G001	1	1	0
SF3_P149H001	1	1	0
SF3_P149I001	1	1	0
SF3_P150A001	1	1	0
SF3_P150B001	1	1	0
SF3_P150C001	1	1	0
SF3_P150D001	1	1	0
SF3_P150E001	1	1	0
SF3_P150F001	1	1	0
SF3_P150G001	1	1	0
SF3_P150H001	1	1	0
SF3_P150I001	1	1	0
SF3_P151A001	1	1	0
SF3_P151B001	1	1	0
SF3_P151C001	1	1	0
SF3_P151D001	1	1	0
SF3_P151E001	1	1	0
SF3_P151F001	1	1	0
SF3_P151G001	1	1	0
SF3_P151H001	1	1	0
SF3_P151I001	1	1	0
SF3_P152A001	1	1	0
SF3_P152B001	1	1	0
SF3_P152C001	1	1	0
SF3_P152D001	1	1	0
SF3_P152E001	1	1	0
SF3_P152F001	1	1	0
SF3_P152G001	1	1	0
SF3_P152H001	1	1	0
SF3_P152I001	1	1	0
SF3_P153A001	1	1	0
SF3_P153B001	1	1	0
SF3_P153C001	1	1	0
SF3_P153D001	1	1	0
SF3_P153E001	1	1	0
SF3_P153F001	1	1	0
SF3_P153G001	1	1	0
SF3_P153H001	1	1	0
SF3_P153I001	1	1	0
SF3_P154A001	1	1	0
SF3_P154B001	1	1	0
SF3_P154C001	1	1	0
SF3_P154D001	1	1	0
SF3_P154E001	1	1	0
SF3_P154F001	1	1	0
SF3_P154G001	1	1	0
SF3_P154H001	1	1	0
SF3_P154I001	1	1	0
SF3_P155A001	1	1	0
SF3_P155B001	1	1	0
SF3_P155C001	1	1	0
SF3_P155D001	1	1	0
SF3_P155E001	1	1	0
SF3_P155F001	1	1	0
SF3_P155G001	1	1	0
SF3_P155H001	1	1	0
SF3_P155I001	1	1	0
SF3_P156A001	1	1	0
SF3_P156B001	1	1	0
SF3_P156C001	1	1	0
SF3_P156D001	1	1	0
SF3_P156E001	1	1	0
SF3_P156F001	1	1	0
SF3_P156G001	1	1	0
SF3_P156H001	1	1	0
SF3_P156I001	1	1	0
SF3_P157A001	1	1	0
SF3_P157B001	1	1	0
SF3_P157C001	1	1	0
SF3_P157D001	1	1	0
SF3_P157E001	1	1	0
SF3_P157F001	1	1	0
SF3_P157G001	1	1	0
SF3_P157H001	1	1	0
SF3_P157I001	1	1	0
SF3_P158A001	1	1	0
SF3_P158B001	1	1	0
SF3_P158C001	1	1	0
SF3_P158D001	1	1	0
SF3_P158E001	1	1	0
SF3_P158F001	1	1	0
SF3_P158G001	1	1	0
SF3_P158H001	1	1	0
SF3_P158I001	1	1	0
SF3_P159A001	1	1	0
SF3_P159B001	1	1	0
SF3_P159C001	1	1	0
SF3_P159D001	1	1	0
SF3_P159E001	1	1	0
SF3_P159F001	1	1	0
SF3_P159G001	1	1	0
SF3_P159H001	1	1	0
SF3_P159I001	1	1	0
SF3_P160A001	1	1	0
SF3_P160B001	1	1	0
SF3_P160C001	1	1	0
SF3_P160D001	1	1	0
SF3_P160E001	1	1	0
SF3_P160F001	1	1	0
SF3_P160G001	1	1	0
SF3_P160H001	1	1	0
SF3_P160I001	1	1	0
SF3_H001001	1	1	0
SF3_H002001	1	1	0
SF3_H003001	1	1	0
SF3_H004001	1	1	0
SF3_H004002	1	1	0
SF3_H005001	1	1	0
SF3_H006001	1	1	0
SF3_H007001	1	1	0
SF3_H008001	1	1	0
SF3_H009001	1	1	0
SF3_H010001	1	1	0
SF3_H011001	1	1	0
SF3_H012001	1	1	0
SF3_H013001	1	1	0
SF3_H014001	1	1	0
SF3_H015001	1	1	0
SF3_H016001	1	1	0
SF3_H017001	1	1	0
SF3_H018001	1	1	0
SF3_H018002	1	1	0
SF3_H018003	1	1	0
SF3_H019001	1	1	0
SF3_H020001	1	1	0
SF3_H021001	1	1	0
SF3_H022001	1	1	0
SF3_H023001	1	1	0
SF3_H024001	1	1	0
SF3_H025001	1	1	0
SF3_H026001	1	1	0
SF3_H027001	1	1	0
SF3_H027002	1	1	0
SF3_H027003	1	1	0
SF3_H028001	1	1	0
SF3_H029001	1	1	0
SF3_H030001	1	1	0
SF3_H031001	1	1	0
SF3_H032001	1	1	0
SF3_H033001	1	1	0
SF3_H034001	1	1	0
SF3_H035001	1	1	0
SF3_H036001	1	1	0
SF3_H037001	1	1	0
SF3_H037002	1	1	0
SF3_H037003	1	1	0
SF3_H038001	1	1	0
SF3_H039001	1	1	0
SF3_H039002	1	1	0
SF3_H039003	1	1	0
SF3_H040001	1	1	0
SF3_H041001	1	1	0
SF3_H042001	1	1	0
SF3_H043001	1	1	0
SF3_H044001	1	1	0
SF3_H045001	1	1	0
SF3_H046001	1	1	0
SF3_H047001	1	1	0
SF3_H048001	1	1	0
SF3_H049001	1	1	0
SF3_H050001	1	1	0
SF3_H051001	1	1	0
SF3_H052001	1	1	0
SF3_H053001	1	1	0
SF3_H054001	1	1	0
SF3_H055001	1	1	0
SF3_H056001	1	1	0
SF3_H057001	1	1	0
SF3_H058001	1	1	0
SF3_H059001	1	1	0
SF3_H060001	1	1	0
SF3_H061001	1	1	0
SF3_H062001	1	1	0
SF3_H063001	1	1	0
SF3_H064001	1	1	0
SF3_H065001	1	1	0
SF3_H066001	1	1	0
SF3_H067001	1	1	0
SF3_H068001	1	1	0
SF3_H069001	1	1	0
SF3_H070001	1	1	0
SF3_H071001	1	1	0
SF3_H072001	1	1	0
SF3_H073001	1	1	0
SF3_H074001	1	1	0
SF3_H075001	1	1	0
SF3_H076001	1	1	0
SF3_H077001	1	1	0
SF3_H078001	1	1	0
SF3_H079001	1	1	0
SF3_H080001	1	1	0
SF3_H081001	1	1	0
SF3_H082001	1	1	0
SF3_H083001	1	1	0
SF3_H084001	1	1	0
SF3_H085001	1	1	0
SF3_H086001	1	1	0
SF3_H087001	1	1	0
SF3_H088001	1	1	0
SF3_H089001	1	1	0
SF3_H090001	1	1	0
SF3_H091001	1	1	0
SF3_H091002	1	1	0
SF3_H092001	1	1	0
SF3_H093001	1	1	0
SF3_H094001	1	1	0
SF3_H095001	1	1	0
SF3_H095002	1	1	0
SF3_H095003	1	1	0
SF3_H096001	1	1	0
SF3_H097001	1	1	0
SF3_H098001	1	1	0
SF3_H099001	1	1	0
SF3_H100001	1	1	0
SF3_H101001	1	1	0
SF3_H102001	1	1	0
SF3_H103001	1	1	0
SF3_H104001	1	1	0
SF3_H105001	1	1	0
SF3_H106001	1	1	0
SF3_H107001	1	1	0
SF3_H108001	1	1	0
SF3_H109001	1	1	0
SF3_H110001	1	1	0
SF3_H111001	1	1	0
SF3_H112001	1	1	0
SF3_H113001	1	1	0
SF3_H114001	1	1	0
SF3_H115001	1	1	0
SF3_H116001	1	1	0
SF3_H117001	1	1	0
SF3_H118001	1	1	0
SF3_H119001	1	1	0
SF3_H120001	1	1	0
SF3_H121001	1	1	0
SF3_PCT001001	1	1	0
SF3_PCT002001	1	1	0
SF3_PCT003001	1	1	0
SF3_PCT004001	1	1	0
SF3_PCT005001	1	1	0
SF3_PCT006001	1	1	0
SF3_PCT007001	1	1	0
SF3_PCT008001	1	1	0
SF3_PCT009001	1	1	0
SF3_PCT010001	1	1	0
SF3_PCT011001	1	1	0
SF3_PCT012001	1	1	0
SF3_PCT013001	1	1	0
SF3_PCT014001	1	1	0
SF3_PCT015001	1	1	0
SF3_PCT016001	1	1	0
SF3_PCT017001	1	1	0
SF3_PCT018001	1	1	0
SF3_PCT019001	1	1	0
SF3_PCT020001	1	1	0
SF3_PCT021001	1	1	0
SF3_PCT022001	1	1	0
SF3_PCT023001	1	1	0
SF3_PCT024001	1	1	0
SF3_PCT025001	1	1	0
SF3_PCT026001	1	1	0
SF3_PCT027001	1	1	0
SF3_PCT028001	1	1	0
SF3_PCT029001	1	1	0
SF3_PCT030001	1	1	0
SF3_PCT031001	1	1	0
SF3_PCT032001	1	1	0
SF3_PCT033001	1	1	0
SF3_PCT034001	1	1	0
SF3_PCT035001	1	1	0
SF3_PCT036001	1	1	0
SF3_PCT037001	1	1	0
SF3_PCT038001	1	1	0
SF3_PCT039001	1	1	0
SF3_PCT039002	1	1	0
SF3_PCT039003	1	1	0
SF3_PCT040001	1	1	0
SF3_PCT040002	1	1	0
SF3_PCT040003	1	1	0
SF3_PCT040004	1	1	0
SF3_PCT040005	1	1	0
SF3_PCT040006	1	1	0
SF3_PCT040007	1	1	0
SF3_PCT040008	1	1	0
SF3_PCT040009	1	1	0
SF3_PCT040010	1	1	0
SF3_PCT040011	1	1	0
SF3_PCT041001	1	1	0
SF3_PCT042001	1	1	0
SF3_PCT042002	1	1	0
SF3_PCT042003	1	1	0
SF3_PCT042004	1	1	0
SF3_PCT042005	1	1	0
SF3_PCT042006	1	1	0
SF3_PCT042007	1	1	0
SF3_PCT042008	1	1	0
SF3_PCT042009	1	1	0
SF3_PCT042010	1	1	0
SF3_PCT042011	1	1	0
SF3_PCT042012	1	1	0
SF3_PCT042013	1	1	0
SF3_PCT042014	1	1	0
SF3_PCT042015	1	1	0
SF3_PCT043001	1	1	0
SF3_PCT044001	1	1	0
SF3_PCT045001	1	1	0
SF3_PCT045002	1	1	0
SF3_PCT045003	1	1	0
SF3_PCT045004	1	1	0
SF3_PCT045005	1	1	0
SF3_PCT045006	1	1	0
SF3_PCT046001	1	1	0
SF3_PCT047001	1	1	0
SF3_PCT047002	1	1	0
SF3_PCT047003	1	1	0
SF3_PCT047004	1	1	0
SF3_PCT047005	1	1	0
SF3_PCT047006	1	1	0
SF3_PCT048001	1	1	0
SF3_PCT049001	1	1	0
SF3_PCT050001	1	1	0
SF3_PCT051001	1	1	0
SF3_PCT052001	1	1	0
SF3_PCT053001	1	1	0
SF3_PCT054001	1	1	0
SF3_PCT055001	1	1	0
SF3_PCT056001	1	1	0
SF3_PCT057001	1	1	0
SF3_PCT058001	1	1	0
SF3_PCT059001	1	1	0
SF3_PCT060001	1	1	0
SF3_PCT061001	1	1	0
SF3_PCT062A001	1	1	0
SF3_PCT062B001	1	1	0
SF3_PCT062C001	1	1	0
SF3_PCT062D001	1	1	0
SF3_PCT062E001	1	1	0
SF3_PCT062F001	1	1	0
SF3_PCT062G001	1	1	0
SF3_PCT062H001	1	1	0
SF3_PCT062I001	1	1	0
SF3_PCT063A001	1	1	0
SF3_PCT063B001	1	1	0
SF3_PCT063C001	1	1	0
SF3_PCT063D001	1	1	0
SF3_PCT063E001	1	1	0
SF3_PCT063F001	1	1	0
SF3_PCT063G001	1	1	0
SF3_PCT063H001	1	1	0
SF3_PCT063I001	1	1	0
SF3_PCT064A001	1	1	0
SF3_PCT064B001	1	1	0
SF3_PCT064C001	1	1	0
SF3_PCT064D001	1	1	0
SF3_PCT064E001	1	1	0
SF3_PCT064F001	1	1	0
SF3_PCT064G001	1	1	0
SF3_PCT064H001	1	1	0
SF3_PCT064I001	1	1	0
SF3_PCT065A001	1	1	0
SF3_PCT065B001	1	1	0
SF3_PCT065C001	1	1	0
SF3_PCT065D001	1	1	0
SF3_PCT065E001	1	1	0
SF3_PCT065F001	1	1	0
SF3_PCT065G001	1	1	0
SF3_PCT065H001	1	1	0
SF3_PCT065I001	1	1	0
SF3_PCT066A001	1	1	0
SF3_PCT066B001	1	1	0
SF3_PCT066C001	1	1	0
SF3_PCT066D001	1	1	0
SF3_PCT066E001	1	1	0
SF3_PCT066F001	1	1	0
SF3_PCT066G001	1	1	0
SF3_PCT066H001	1	1	0
SF3_PCT066I001	1	1	0
SF3_PCT067A001	1	1	0
SF3_PCT067B001	1	1	0
SF3_PCT067C001	1	1	0
SF3_PCT067D001	1	1	0
SF3_PCT067E001	1	1	0
SF3_PCT067F001	1	1	0
SF3_PCT067G001	1	1	0
SF3_PCT067H001	1	1	0
SF3_PCT067I001	1	1	0
SF3_PCT068A001	1	1	0
SF3_PCT068B001	1	1	0
SF3_PCT068C001	1	1	0
SF3_PCT068D001	1	1	0
SF3_PCT068E001	1	1	0
SF3_PCT068F001	1	1	0
SF3_PCT068G001	1	1	0
SF3_PCT068H001	1	1	0
SF3_PCT068I001	1	1	0
SF3_PCT069A001	1	1	0
SF3_PCT069B001	1	1	0
SF3_PCT069C001	1	1	0
SF3_PCT069D001	1	1	0
SF3_PCT069E001	1	1	0
SF3_PCT069F001	1	1	0
SF3_PCT069G001	1	1	0
SF3_PCT069H001	1	1	0
SF3_PCT069I001	1	1	0
SF3_PCT070A001	1	1	0
SF3_PCT070B001	1	1	0
SF3_PCT070C001	1	1	0
SF3_PCT070D001	1	1	0
SF3_PCT070E001	1	1	0
SF3_PCT070F001	1	1	0
SF3_PCT070G001	1	1	0
SF3_PCT070H001	1	1	0
SF3_PCT070I001	1	1	0
SF3_PCT071A001	1	1	0
SF3_PCT071B001	1	1	0
SF3_PCT071C001	1	1	0
SF3_PCT071D001	1	1	0
SF3_PCT071E001	1	1	0
SF3_PCT071F001	1	1	0
SF3_PCT071G001	1	1	0
SF3_PCT071H001	1	1	0
SF3_PCT071I001	1	1	0
SF3_PCT072A001	1	1	0
SF3_PCT072B001	1	1	0
SF3_PCT072C001	1	1	0
SF3_PCT072D001	1	1	0
SF3_PCT072E001	1	1	0
SF3_PCT072F001	1	1	0
SF3_PCT072G001	1	1	0
SF3_PCT072H001	1	1	0
SF3_PCT072I001	1	1	0
SF3_PCT073A001	1	1	0
SF3_PCT073B001	1	1	0
SF3_PCT073C001	1	1	0
SF3_PCT073D001	1	1	0
SF3_PCT073E001	1	1	0
SF3_PCT073F001	1	1	0
SF3_PCT073G001	1	1	0
SF3_PCT073H001	1	1	0
SF3_PCT073I001	1	1	0
SF3_PCT074A001	1	1	0
SF3_PCT074A002	1	1	0
SF3_PCT074A003	1	1	0
SF3_PCT074A004	1	1	0
SF3_PCT074A005	1	1	0
SF3_PCT074A006	1	1	0
SF3_PCT074B001	1	1	0
SF3_PCT074B002	1	1	0
SF3_PCT074B003	1	1	0
SF3_PCT074B004	1	1	0
SF3_PCT074B005	1	1	0
SF3_PCT074B006	1	1	0
SF3_PCT074C001	1	1	0
SF3_PCT074C002	1	1	0
SF3_PCT074C003	1	1	0
SF3_PCT074C004	1	1	0
SF3_PCT074C005	1	1	0
SF3_PCT074C006	1	1	0
SF3_PCT074D001	1	1	0
SF3_PCT074D002	1	1	0
SF3_PCT074D003	1	1	0
SF3_PCT074D004	1	1	0
SF3_PCT074D005	1	1	0
SF3_PCT074D006	1	1	0
SF3_PCT074E001	1	1	0
SF3_PCT074E002	1	1	0
SF3_PCT074E003	1	1	0
SF3_PCT074E004	1	1	0
SF3_PCT074E005	1	1	0
SF3_PCT074E006	1	1	0
SF3_PCT074F001	1	1	0
SF3_PCT074F002	1	1	0
SF3_PCT074F003	1	1	0
SF3_PCT074F004	1	1	0
SF3_PCT074F005	1	1	0
SF3_PCT074F006	1	1	0
SF3_PCT074G001	1	1	0
SF3_PCT074G002	1	1	0
SF3_PCT074G003	1	1	0
SF3_PCT074G004	1	1	0
SF3_PCT074G005	1	1	0
SF3_PCT074G006	1	1	0
SF3_PCT074H001	1	1	0
SF3_PCT074H002	1	1	0
SF3_PCT074H003	1	1	0
SF3_PCT074H004	1	1	0
SF3_PCT074H005	1	1	0
SF3_PCT074H006	1	1	0
SF3_PCT074I001	1	1	0
SF3_PCT074I002	1	1	0
SF3_PCT074I003	1	1	0
SF3_PCT074I004	1	1	0
SF3_PCT074I005	1	1	0
SF3_PCT074I006	1	1	0
SF3_PCT075A001	1	1	0
SF3_PCT075B001	1	1	0
SF3_PCT075C001	1	1	0
SF3_PCT075D001	1	1	0
SF3_PCT075E001	1	1	0
SF3_PCT075F001	1	1	0
SF3_PCT075G001	1	1	0
SF3_PCT075H001	1	1	0
SF3_PCT075I001	1	1	0
SF3_PCT076A001	1	1	0
SF3_PCT076B001	1	1	0
SF3_PCT076C001	1	1	0
SF3_PCT076D001	1	1	0
SF3_PCT076E001	1	1	0
SF3_PCT076F001	1	1	0
SF3_PCT076G001	1	1	0
SF3_PCT076H001	1	1	0
SF3_PCT076I001	1	1	0
SF3_HCT001001	1	1	0
SF3_HCT002001	1	1	0
SF3_HCT003001	1	1	0
SF3_HCT004001	1	1	0
SF3_HCT005001	1	1	0
SF3_HCT006001	1	1	0
SF3_HCT007001	1	1	0
SF3_HCT008001	1	1	0
SF3_HCT009001	1	1	0
SF3_HCT010001	1	1	0
SF3_HCT011001	1	1	0
SF3_HCT012001	1	1	0
SF3_HCT012002	1	1	0
SF3_HCT012003	1	1	0
SF3_HCT013001	1	1	0
SF3_HCT014001	1	1	0
SF3_HCT015001	1	1	0
SF3_HCT016001	1	1	0
SF3_HCT017001	1	1	0
SF3_HCT018001	1	1	0
SF3_HCT019001	1	1	0
SF3_HCT020001	1	1	0
SF3_HCT021001	1	1	0
SF3_HCT022001	1	1	0
SF3_HCT023001	1	1	0
SF3_HCT024001	1	1	0
SF3_HCT025001	1	1	0
SF3_HCT026001	1	1	0
SF3_HCT027001	1	1	0
SF3_HCT028001	1	1	0
SF3_HCT029A001	1	1	0
SF3_HCT029B001	1	1	0
SF3_HCT029C001	1	1	0
SF3_HCT029D001	1	1	0
SF3_HCT029E001	1	1	0
SF3_HCT029F001	1	1	0
SF3_HCT029G001	1	1	0
SF3_HCT029H001	1	1	0
SF3_HCT029I001	1	1	0
SF3_HCT030A001	1	1	0
SF3_HCT030B001	1	1	0
SF3_HCT030C001	1	1	0
SF3_HCT030D001	1	1	0
SF3_HCT030E001	1	1	0
SF3_HCT030F001	1	1	0
SF3_HCT030G001	1	1	0
SF3_HCT030H001	1	1	0
SF3_HCT030I001	1	1	0
SF3_HCT031A001	1	1	0
SF3_HCT031B001	1	1	0
SF3_HCT031C001	1	1	0
SF3_HCT031D001	1	1	0
SF3_HCT031E001	1	1	0
SF3_HCT031F001	1	1	0
SF3_HCT031G001	1	1	0
SF3_HCT031H001	1	1	0
SF3_HCT031I001	1	1	0
SF3_HCT032A001	1	1	0
SF3_HCT032B001	1	1	0
SF3_HCT032C001	1	1	0
SF3_HCT032D001	1	1	0
SF3_HCT032E001	1	1	0
SF3_HCT032F001	1	1	0
SF3_HCT032G001	1	1	0
SF3_HCT032H001	1	1	0
SF3_HCT032I001	1	1	0
SF3_HCT033A001	1	1	0
SF3_HCT033B001	1	1	0
SF3_HCT033C001	1	1	0
SF3_HCT033D001	1	1	0
SF3_HCT033E001	1	1	0
SF3_HCT033F001	1	1	0
SF3_HCT033G001	1	1	0
SF3_HCT033H001	1	1	0
PCT_SF3_P005002	0.9962	1	0.0038
PCT_SF3_P005003	0.9962	1	0.0038
PCT_SF3_P005004	0.9962	1	0.0038
PCT_SF3_P005005	0.9962	1	0.0038
PCT_SF3_P005006	0.9962	1	0.0038
PCT_SF3_P005007	0.9962	1	0.0038
PCT_SF3_P006002	0.9962	1	0.0038
PCT_SF3_P006003	0.9962	1	0.0038
PCT_SF3_P006004	0.9962	1	0.0038
PCT_SF3_P006005	0.9962	1	0.0038
PCT_SF3_P006006	0.9962	1	0.0038
PCT_SF3_P006007	0.9962	1	0.0038
PCT_SF3_P006008	0.9962	1	0.0038
PCT_SF3_P007002	0.9962	1	0.0038
PCT_SF3_P007003	0.9962	1	0.0038
PCT_SF3_P007004	0.9962	1	0.0038
PCT_SF3_P007005	0.9962	1	0.0038
PCT_SF3_P007006	0.9962	1	0.0038
PCT_SF3_P007007	0.9962	1	0.0038
PCT_SF3_P007008	0.9962	1	0.0038
PCT_SF3_P007009	0.9962	1	0.0038
PCT_SF3_P007010	0.9962	1	0.0038
PCT_SF3_P007011	0.9962	1	0.0038
PCT_SF3_P007012	0.9962	1	0.0038
PCT_SF3_P007013	0.9962	1	0.0038
PCT_SF3_P007014	0.9962	1	0.0038
PCT_SF3_P007015	0.9962	1	0.0038
PCT_SF3_P007016	0.9962	1	0.0038
PCT_SF3_P007017	0.9962	1	0.0038
PCT_SF3_P008002	0.9962	1	0.0038
PCT_SF3_P008003	0.9962	1	0.0038
PCT_SF3_P008004	0.9962	1	0.0038
PCT_SF3_P008005	0.9962	1	0.0038
PCT_SF3_P008006	0.9962	1	0.0038
PCT_SF3_P008007	0.9962	1	0.0038
PCT_SF3_P008008	0.9962	1	0.0038
PCT_SF3_P008009	0.9962	1	0.0038
PCT_SF3_P008010	0.9962	1	0.0038
PCT_SF3_P008011	0.9962	1	0.0038
PCT_SF3_P008012	0.9962	1	0.0038
PCT_SF3_P008013	0.9962	1	0.0038
PCT_SF3_P008014	0.9962	1	0.0038
PCT_SF3_P008015	0.9962	1	0.0038
PCT_SF3_P008016	0.9962	1	0.0038
PCT_SF3_P008017	0.9962	1	0.0038
PCT_SF3_P008018	0.9962	1	0.0038
PCT_SF3_P008019	0.9962	1	0.0038
PCT_SF3_P008020	0.9962	1	0.0038
PCT_SF3_P008021	0.9962	1	0.0038
PCT_SF3_P008022	0.9962	1	0.0038
PCT_SF3_P008023	0.9962	1	0.0038
PCT_SF3_P008024	0.9962	1	0.0038
PCT_SF3_P008025	0.9962	1	0.0038
PCT_SF3_P008026	0.9962	1	0.0038
PCT_SF3_P008027	0.9962	1	0.0038
PCT_SF3_P008028	0.9962	1	0.0038
PCT_SF3_P008029	0.9962	1	0.0038
PCT_SF3_P008030	0.9962	1	0.0038
PCT_SF3_P008031	0.9962	1	0.0038
PCT_SF3_P008032	0.9962	1	0.0038
PCT_SF3_P008033	0.9962	1	0.0038
PCT_SF3_P008034	0.9962	1	0.0038
PCT_SF3_P008035	0.9962	1	0.0038
PCT_SF3_P008036	0.9962	1	0.0038
PCT_SF3_P008037	0.9962	1	0.0038
PCT_SF3_P008038	0.9962	1	0.0038
PCT_SF3_P008039	0.9962	1	0.0038
PCT_SF3_P008040	0.9962	1	0.0038
PCT_SF3_P008041	0.9962	1	0.0038
PCT_SF3_P008042	0.9962	1	0.0038
PCT_SF3_P008043	0.9962	1	0.0038
PCT_SF3_P008044	0.9962	1	0.0038
PCT_SF3_P008045	0.9962	1	0.0038
PCT_SF3_P008046	0.9962	1	0.0038
PCT_SF3_P008047	0.9962	1	0.0038
PCT_SF3_P008048	0.9962	1	0.0038
PCT_SF3_P008049	0.9962	1	0.0038
PCT_SF3_P008050	0.9962	1	0.0038
PCT_SF3_P008051	0.9962	1	0.0038
PCT_SF3_P008052	0.9962	1	0.0038
PCT_SF3_P008053	0.9962	1	0.0038
PCT_SF3_P008054	0.9962	1	0.0038
PCT_SF3_P008055	0.9962	1	0.0038
PCT_SF3_P008056	0.9962	1	0.0038
PCT_SF3_P008057	0.9962	1	0.0038
PCT_SF3_P008058	0.9962	1	0.0038
PCT_SF3_P008059	0.9962	1	0.0038
PCT_SF3_P008060	0.9962	1	0.0038
PCT_SF3_P008061	0.9962	1	0.0038
PCT_SF3_P008062	0.9962	1	0.0038
PCT_SF3_P008063	0.9962	1	0.0038
PCT_SF3_P008064	0.9962	1	0.0038
PCT_SF3_P008065	0.9962	1	0.0038
PCT_SF3_P008066	0.9962	1	0.0038
PCT_SF3_P008067	0.9962	1	0.0038
PCT_SF3_P008068	0.9962	1	0.0038
PCT_SF3_P008069	0.9962	1	0.0038
PCT_SF3_P008070	0.9962	1	0.0038
PCT_SF3_P008071	0.9962	1	0.0038
PCT_SF3_P008072	0.9962	1	0.0038
PCT_SF3_P008073	0.9962	1	0.0038
PCT_SF3_P008074	0.9962	1	0.0038
PCT_SF3_P008075	0.9962	1	0.0038
PCT_SF3_P008076	0.9962	1	0.0038
PCT_SF3_P008077	0.9962	1	0.0038
PCT_SF3_P008078	0.9962	1	0.0038
PCT_SF3_P008079	0.9962	1	0.0038
PCT_SF3_P009002	0.9962	1	0.0038
PCT_SF3_P009003	0.9962	1	0.0038
PCT_SF3_P009004	0.9962	1	0.0038
PCT_SF3_P009005	0.9962	1	0.0038
PCT_SF3_P009006	0.9962	1	0.0038
PCT_SF3_P009007	0.9962	1	0.0038
PCT_SF3_P009008	0.9962	1	0.0038
PCT_SF3_P009009	0.9962	1	0.0038
PCT_SF3_P009010	0.9962	1	0.0038
PCT_SF3_P009011	0.9962	1	0.0038
PCT_SF3_P009012	0.9962	1	0.0038
PCT_SF3_P009013	0.9962	1	0.0038
PCT_SF3_P009014	0.9962	1	0.0038
PCT_SF3_P009015	0.9962	1	0.0038
PCT_SF3_P009016	0.9962	1	0.0038
PCT_SF3_P009017	0.9962	1	0.0038
PCT_SF3_P009018	0.9962	1	0.0038
PCT_SF3_P009019	0.9962	1	0.0038
PCT_SF3_P009020	0.9962	1	0.0038
PCT_SF3_P009021	0.9962	1	0.0038
PCT_SF3_P009022	0.9962	1	0.0038
PCT_SF3_P009023	0.9962	1	0.0038
PCT_SF3_P009024	0.9962	1	0.0038
PCT_SF3_P009025	0.9962	1	0.0038
PCT_SF3_P009026	0.9962	1	0.0038
PCT_SF3_P009027	0.9962	1	0.0038
PCT_SF3_P018002	0.9962	1	0.0038
PCT_SF3_P018003	0.9962	1	0.0038
PCT_SF3_P018004	0.9962	1	0.0038
PCT_SF3_P018005	0.9962	1	0.0038
PCT_SF3_P018006	0.9962	1	0.0038
PCT_SF3_P018007	0.9962	1	0.0038
PCT_SF3_P018008	0.9962	1	0.0038
PCT_SF3_P018009	0.9962	1	0.0038
PCT_SF3_P018010	0.9962	1	0.0038
PCT_SF3_P018011	0.9962	1	0.0038
PCT_SF3_P018012	0.9962	1	0.0038
PCT_SF3_P018013	0.9962	1	0.0038
PCT_SF3_P018014	0.9962	1	0.0038
PCT_SF3_P018015	0.9962	1	0.0038
PCT_SF3_P018016	0.9962	1	0.0038
PCT_SF3_P018017	0.9962	1	0.0038
PCT_SF3_P018018	0.9962	1	0.0038
PCT_SF3_P018019	0.9962	1	0.0038
PCT_SF3_P019002	0.9962	1	0.0038
PCT_SF3_P019003	0.9962	1	0.0038
PCT_SF3_P019004	0.9962	1	0.0038
PCT_SF3_P019005	0.9962	1	0.0038
PCT_SF3_P019006	0.9962	1	0.0038
PCT_SF3_P019007	0.9962	1	0.0038
PCT_SF3_P019008	0.9962	1	0.0038
PCT_SF3_P019009	0.9962	1	0.0038
PCT_SF3_P019010	0.9962	1	0.0038
PCT_SF3_P019011	0.9962	1	0.0038
PCT_SF3_P019012	0.9962	1	0.0038
PCT_SF3_P019013	0.9962	1	0.0038
PCT_SF3_P019014	0.9962	1	0.0038
PCT_SF3_P019015	0.9962	1	0.0038
PCT_SF3_P019016	0.9962	1	0.0038
PCT_SF3_P019017	0.9962	1	0.0038
PCT_SF3_P019018	0.9962	1	0.0038
PCT_SF3_P019019	0.9962	1	0.0038
PCT_SF3_P019020	0.9962	1	0.0038
PCT_SF3_P019021	0.9962	1	0.0038
PCT_SF3_P019022	0.9962	1	0.0038
PCT_SF3_P019023	0.9962	1	0.0038
PCT_SF3_P019024	0.9962	1	0.0038
PCT_SF3_P019025	0.9962	1	0.0038
PCT_SF3_P019026	0.9962	1	0.0038
PCT_SF3_P019027	0.9962	1	0.0038
PCT_SF3_P019028	0.9962	1	0.0038
PCT_SF3_P019029	0.9962	1	0.0038
PCT_SF3_P019030	0.9962	1	0.0038
PCT_SF3_P019031	0.9962	1	0.0038
PCT_SF3_P019032	0.9962	1	0.0038
PCT_SF3_P019033	0.9962	1	0.0038
PCT_SF3_P019034	0.9962	1	0.0038
PCT_SF3_P019035	0.9962	1	0.0038
PCT_SF3_P019036	0.9962	1	0.0038
PCT_SF3_P019037	0.9962	1	0.0038
PCT_SF3_P019038	0.9962	1	0.0038
PCT_SF3_P019039	0.9962	1	0.0038
PCT_SF3_P019040	0.9962	1	0.0038
PCT_SF3_P019041	0.9962	1	0.0038
PCT_SF3_P019042	0.9962	1	0.0038
PCT_SF3_P019043	0.9962	1	0.0038
PCT_SF3_P019044	0.9962	1	0.0038
PCT_SF3_P019045	0.9962	1	0.0038
PCT_SF3_P019046	0.9962	1	0.0038
PCT_SF3_P019047	0.9962	1	0.0038
PCT_SF3_P019048	0.9962	1	0.0038
PCT_SF3_P019049	0.9962	1	0.0038
PCT_SF3_P019050	0.9962	1	0.0038
PCT_SF3_P019051	0.9962	1	0.0038
PCT_SF3_P019052	0.9962	1	0.0038
PCT_SF3_P019053	0.9962	1	0.0038
PCT_SF3_P019054	0.9962	1	0.0038
PCT_SF3_P019055	0.9962	1	0.0038
PCT_SF3_P019056	0.9962	1	0.0038
PCT_SF3_P019057	0.9962	1	0.0038
PCT_SF3_P019058	0.9962	1	0.0038
PCT_SF3_P019059	0.9962	1	0.0038
PCT_SF3_P019060	0.9962	1	0.0038
PCT_SF3_P019061	0.9962	1	0.0038
PCT_SF3_P019062	0.9962	1	0.0038
PCT_SF3_P019063	0.9962	1	0.0038
PCT_SF3_P019064	0.9962	1	0.0038
PCT_SF3_P019065	0.9962	1	0.0038
PCT_SF3_P019066	0.9962	1	0.0038
PCT_SF3_P019067	0.9962	1	0.0038
PCT_SF3_P021002	0.9962	1	0.0038
PCT_SF3_P021003	0.9962	1	0.0038
PCT_SF3_P021004	0.9962	1	0.0038
PCT_SF3_P021005	0.9962	1	0.0038
PCT_SF3_P021006	0.9962	1	0.0038
PCT_SF3_P021007	0.9962	1	0.0038
PCT_SF3_P021008	0.9962	1	0.0038
PCT_SF3_P021009	0.9962	1	0.0038
PCT_SF3_P021010	0.9962	1	0.0038
PCT_SF3_P021011	0.9962	1	0.0038
PCT_SF3_P021012	0.9962	1	0.0038
PCT_SF3_P021013	0.9962	1	0.0038
PCT_SF3_P021014	0.9962	1	0.0038
PCT_SF3_P021015	0.9962	1	0.0038
PCT_SF3_P024002	0.9962	1	0.0038
PCT_SF3_P024003	0.9962	1	0.0038
PCT_SF3_P024004	0.9962	1	0.0038
PCT_SF3_P024005	0.9962	1	0.0038
PCT_SF3_P024006	0.9962	1	0.0038
PCT_SF3_P024007	0.9962	1	0.0038
PCT_SF3_P024008	0.9962	1	0.0038
PCT_SF3_P024009	0.9962	1	0.0038
PCT_SF3_P024010	0.9962	1	0.0038
PCT_SF3_P024011	0.9962	1	0.0038
PCT_SF3_P024012	0.9962	1	0.0038
PCT_SF3_P024013	0.9962	1	0.0038
PCT_SF3_P024014	0.9962	1	0.0038
PCT_SF3_P024015	0.9962	1	0.0038
PCT_SF3_P024016	0.9962	1	0.0038
PCT_SF3_P024017	0.9962	1	0.0038
PCT_SF3_P024018	0.9962	1	0.0038
PCT_SF3_P025002	0.9962	1	0.0038
PCT_SF3_P025003	0.9962	1	0.0038
PCT_SF3_P025004	0.9962	1	0.0038
PCT_SF3_P025005	0.9962	1	0.0038
PCT_SF3_P025006	0.9962	1	0.0038
PCT_SF3_P025007	0.9962	1	0.0038
PCT_SF3_P025008	0.9962	1	0.0038
PCT_SF3_P025009	0.9962	1	0.0038
PCT_SF3_P025010	0.9962	1	0.0038
PCT_SF3_P025011	0.9962	1	0.0038
PCT_SF3_P025012	0.9962	1	0.0038
PCT_SF3_P025013	0.9962	1	0.0038
PCT_SF3_P025014	0.9962	1	0.0038
PCT_SF3_P025015	0.9962	1	0.0038
PCT_SF3_P025016	0.9962	1	0.0038
PCT_SF3_P025017	0.9962	1	0.0038
PCT_SF3_P025018	0.9962	1	0.0038
PCT_SF3_P025019	0.9962	1	0.0038
PCT_SF3_P025020	0.9962	1	0.0038
PCT_SF3_P025021	0.9962	1	0.0038
PCT_SF3_P025022	0.9962	1	0.0038
PCT_SF3_P025023	0.9962	1	0.0038
PCT_SF3_P025024	0.9962	1	0.0038
PCT_SF3_P025025	0.9962	1	0.0038
PCT_SF3_P025026	0.9962	1	0.0038
PCT_SF3_P025027	0.9962	1	0.0038
PCT_SF3_P025028	0.9962	1	0.0038
PCT_SF3_P025029	0.9962	1	0.0038
PCT_SF3_P025030	0.9962	1	0.0038
PCT_SF3_P025031	0.9962	1	0.0038
PCT_SF3_P025032	0.9962	1	0.0038
PCT_SF3_P025033	0.9962	1	0.0038
PCT_SF3_P025034	0.9962	1	0.0038
PCT_SF3_P025035	0.9962	1	0.0038
PCT_SF3_P036002	0.9962	1	0.0038
PCT_SF3_P036003	0.9962	1	0.0038
PCT_SF3_P036004	0.9962	1	0.0038
PCT_SF3_P036005	0.9962	1	0.0038
PCT_SF3_P036006	0.9962	1	0.0038
PCT_SF3_P036007	0.9962	1	0.0038
PCT_SF3_P036008	0.9962	1	0.0038
PCT_SF3_P036009	0.9962	1	0.0038
PCT_SF3_P036010	0.9962	1	0.0038
PCT_SF3_P036011	0.9962	1	0.0038
PCT_SF3_P036012	0.9962	1	0.0038
PCT_SF3_P036013	0.9962	1	0.0038
PCT_SF3_P036014	0.9962	1	0.0038
PCT_SF3_P036015	0.9962	1	0.0038
PCT_SF3_P036016	0.9962	1	0.0038
PCT_SF3_P036017	0.9962	1	0.0038
PCT_SF3_P036018	0.9962	1	0.0038
PCT_SF3_P036019	0.9962	1	0.0038
PCT_SF3_P036020	0.9962	1	0.0038
PCT_SF3_P036021	0.9962	1	0.0038
PCT_SF3_P036022	0.9962	1	0.0038
PCT_SF3_P036023	0.9962	1	0.0038
PCT_SF3_P036024	0.9962	1	0.0038
PCT_SF3_P036025	0.9962	1	0.0038
PCT_SF3_P036026	0.9962	1	0.0038
PCT_SF3_P036027	0.9962	1	0.0038
PCT_SF3_P036028	0.9962	1	0.0038
PCT_SF3_P036029	0.9962	1	0.0038
PCT_SF3_P036030	0.9962	1	0.0038
PCT_SF3_P036031	0.9962	1	0.0038
PCT_SF3_P036032	0.9962	1	0.0038
PCT_SF3_P036033	0.9962	1	0.0038
PCT_SF3_P036034	0.9962	1	0.0038
PCT_SF3_P036035	0.9962	1	0.0038
PCT_SF3_P036036	0.9962	1	0.0038
PCT_SF3_P036037	0.9962	1	0.0038
PCT_SF3_P036038	0.9962	1	0.0038
PCT_SF3_P036039	0.9962	1	0.0038
PCT_SF3_P036040	0.9962	1	0.0038
PCT_SF3_P036041	0.9962	1	0.0038
PCT_SF3_P036042	0.9962	1	0.0038
PCT_SF3_P036043	0.9962	1	0.0038
PCT_SF3_P036044	0.9962	1	0.0038
PCT_SF3_P036045	0.9962	1	0.0038
PCT_SF3_P036046	0.9962	1	0.0038
PCT_SF3_P036047	0.9962	1	0.0038
PCT_SF3_P037002	0.9962	1	0.0038
PCT_SF3_P037003	0.9962	1	0.0038
PCT_SF3_P037004	0.9962	1	0.0038
PCT_SF3_P037005	0.9962	1	0.0038
PCT_SF3_P037006	0.9962	1	0.0038
PCT_SF3_P037007	0.9962	1	0.0038
PCT_SF3_P037008	0.9962	1	0.0038
PCT_SF3_P037009	0.9962	1	0.0038
PCT_SF3_P037010	0.9962	1	0.0038
PCT_SF3_P037011	0.9962	1	0.0038
PCT_SF3_P037012	0.9962	1	0.0038
PCT_SF3_P037013	0.9962	1	0.0038
PCT_SF3_P037014	0.9962	1	0.0038
PCT_SF3_P037015	0.9962	1	0.0038
PCT_SF3_P037016	0.9962	1	0.0038
PCT_SF3_P037017	0.9962	1	0.0038
PCT_SF3_P037018	0.9962	1	0.0038
PCT_SF3_P037019	0.9962	1	0.0038
PCT_SF3_P037020	0.9962	1	0.0038
PCT_SF3_P037021	0.9962	1	0.0038
PCT_SF3_P037022	0.9962	1	0.0038
PCT_SF3_P037023	0.9962	1	0.0038
PCT_SF3_P037024	0.9962	1	0.0038
PCT_SF3_P037025	0.9962	1	0.0038
PCT_SF3_P037026	0.9962	1	0.0038
PCT_SF3_P037027	0.9962	1	0.0038
PCT_SF3_P037028	0.9962	1	0.0038
PCT_SF3_P037029	0.9962	1	0.0038
PCT_SF3_P037030	0.9962	1	0.0038
PCT_SF3_P037031	0.9962	1	0.0038
PCT_SF3_P037032	0.9962	1	0.0038
PCT_SF3_P037033	0.9962	1	0.0038
PCT_SF3_P037034	0.9962	1	0.0038
PCT_SF3_P037035	0.9962	1	0.0038
PCT_SF3_P039002	0.9962	1	0.0038
PCT_SF3_P039003	0.9962	1	0.0038
PCT_SF3_P039004	0.9962	1	0.0038
PCT_SF3_P039005	0.9962	1	0.0038
PCT_SF3_P039006	0.9962	1	0.0038
PCT_SF3_P039007	0.9962	1	0.0038
PCT_SF3_P039008	0.9962	1	0.0038
PCT_SF3_P039009	0.9962	1	0.0038
PCT_SF3_P039010	0.9962	1	0.0038
PCT_SF3_P039011	0.9962	1	0.0038
PCT_SF3_P039012	0.9962	1	0.0038
PCT_SF3_P039013	0.9962	1	0.0038
PCT_SF3_P039014	0.9962	1	0.0038
PCT_SF3_P039015	0.9962	1	0.0038
PCT_SF3_P039016	0.9962	1	0.0038
PCT_SF3_P039017	0.9962	1	0.0038
PCT_SF3_P039018	0.9962	1	0.0038
PCT_SF3_P039019	0.9962	1	0.0038
PCT_SF3_P039020	0.9962	1	0.0038
PCT_SF3_P039021	0.9962	1	0.0038
PCT_SF3_P039022	0.9962	1	0.0038
PCT_SF3_P039023	0.9962	1	0.0038
PCT_SF3_P043002	0.9962	1	0.0038
PCT_SF3_P043003	0.9962	1	0.0038
PCT_SF3_P043004	0.9962	1	0.0038
PCT_SF3_P043005	0.9962	1	0.0038
PCT_SF3_P043006	0.9962	1	0.0038
PCT_SF3_P043007	0.9962	1	0.0038
PCT_SF3_P043008	0.9962	1	0.0038
PCT_SF3_P043009	0.9962	1	0.0038
PCT_SF3_P043010	0.9962	1	0.0038
PCT_SF3_P043011	0.9962	1	0.0038
PCT_SF3_P043012	0.9962	1	0.0038
PCT_SF3_P043013	0.9962	1	0.0038
PCT_SF3_P043014	0.9962	1	0.0038
PCT_SF3_P043015	0.9962	1	0.0038
PCT_SF3_P047002	0.9962	1	0.0038
PCT_SF3_P047003	0.9962	1	0.0038
PCT_SF3_P047004	0.9962	1	0.0038
PCT_SF3_P047005	0.9962	1	0.0038
PCT_SF3_P047006	0.9962	1	0.0038
PCT_SF3_P047007	0.9962	1	0.0038
PCT_SF3_P047008	0.9962	1	0.0038
PCT_SF3_P047009	0.9962	1	0.0038
PCT_SF3_P047010	0.9962	1	0.0038
PCT_SF3_P047011	0.9962	1	0.0038
PCT_SF3_P047012	0.9962	1	0.0038
PCT_SF3_P047013	0.9962	1	0.0038
PCT_SF3_P047014	0.9962	1	0.0038
PCT_SF3_P047015	0.9962	1	0.0038
PCT_SF3_P047016	0.9962	1	0.0038
PCT_SF3_P047017	0.9962	1	0.0038
PCT_SF3_P047018	0.9962	1	0.0038
PCT_SF3_P047019	0.9962	1	0.0038
PCT_SF3_P047020	0.9962	1	0.0038
PCT_SF3_P047021	0.9962	1	0.0038
PCT_SF3_P047022	0.9962	1	0.0038
PCT_SF3_P047023	0.9962	1	0.0038
PCT_SF3_P047024	0.9962	1	0.0038
PCT_SF3_P047025	0.9962	1	0.0038
PCT_SF3_P047026	0.9962	1	0.0038
PCT_SF3_P047027	0.9962	1	0.0038
PCT_SF3_P047028	0.9962	1	0.0038
PCT_SF3_P047029	0.9962	1	0.0038
PCT_SF3_P047030	0.9962	1	0.0038
PCT_SF3_P047031	0.9962	1	0.0038
PCT_SF3_P047032	0.9962	1	0.0038
PCT_SF3_P047033	0.9962	1	0.0038
PCT_SF3_P047034	0.9962	1	0.0038
PCT_SF3_P047035	0.9962	1	0.0038
PCT_SF3_P047036	0.9962	1	0.0038
PCT_SF3_P047037	0.9962	1	0.0038
PCT_SF3_P047038	0.9962	1	0.0038
PCT_SF3_P047039	0.9962	1	0.0038
PCT_SF3_P047040	0.9962	1	0.0038
PCT_SF3_P047041	0.9962	1	0.0038
PCT_SF3_P047042	0.9962	1	0.0038
PCT_SF3_P047043	0.9962	1	0.0038
PCT_SF3_P047044	0.9962	1	0.0038
PCT_SF3_P047045	0.9962	1	0.0038
PCT_SF3_P047046	0.9962	1	0.0038
PCT_SF3_P047047	0.9962	1	0.0038
PCT_SF3_P047048	0.9962	1	0.0038
PCT_SF3_P047049	0.9962	1	0.0038
PCT_SF3_P094002	0.9962	1	0.0038
PCT_SF3_P094003	0.9962	1	0.0038
PCT_SF3_P097002	0.9962	1	0.0038
PCT_SF3_P097003	0.9962	1	0.0038
PCT_SF3_P098002	0.9962	1	0.0038
PCT_SF3_P098003	0.9962	1	0.0038
PCT_SF3_P099002	0.9962	1	0.0038
PCT_SF3_P099003	0.9962	1	0.0038
PCT_SF3_P100002	0.9962	1	0.0038
PCT_SF3_P100003	0.9962	1	0.0038
PCT_SF3_P104002	0.9962	1	0.0038
PCT_SF3_P104003	0.9962	1	0.0038
PCT_SF3_P105002	0.9962	1	0.0038
PCT_SF3_P105003	0.9962	1	0.0038
PCT_SF3_P106002	0.9962	1	0.0038
PCT_SF3_P106003	0.9962	1	0.0038
PCT_SF3_P108002	0.9962	1	0.0038
PCT_SF3_P108003	0.9962	1	0.0038
PCT_SF3_P109002	0.9962	1	0.0038
PCT_SF3_P109003	0.9962	1	0.0038
PCT_SF3_P109004	0.9962	1	0.0038
PCT_SF3_P109005	0.9962	1	0.0038
PCT_SF3_P109006	0.9962	1	0.0038
PCT_SF3_P109007	0.9962	1	0.0038
PCT_SF3_P110002	0.9962	1	0.0038
PCT_SF3_P110003	0.9962	1	0.0038
PCT_SF3_P110004	0.9962	1	0.0038
PCT_SF3_P110005	0.9962	1	0.0038
PCT_SF3_P111002	0.9962	1	0.0038
PCT_SF3_P111003	0.9962	1	0.0038
PCT_SF3_P113002	0.9962	1	0.0038
PCT_SF3_P113003	0.9962	1	0.0038
PCT_SF3_P114002	0.9962	1	0.0038
PCT_SF3_P114003	0.9962	1	0.0038
PCT_SF3_P115002	0.9962	1	0.0038
PCT_SF3_P115003	0.9962	1	0.0038
PCT_SF3_P115004	0.9962	1	0.0038
PCT_SF3_P115005	0.9962	1	0.0038
PCT_SF3_P115006	0.9962	1	0.0038
PCT_SF3_P115007	0.9962	1	0.0038
PCT_SF3_P116002	0.9962	1	0.0038
PCT_SF3_P116003	0.9962	1	0.0038
PCT_SF3_P131002	0.9962	1	0.0038
PCT_SF3_P131003	0.9962	1	0.0038
PCT_SF3_P132002	0.9962	1	0.0038
PCT_SF3_P132003	0.9962	1	0.0038
PCT_SF3_P133002	0.9962	1	0.0038
PCT_SF3_P133003	0.9962	1	0.0038
PCT_SF3_P133004	0.9962	1	0.0038
PCT_SF3_P133005	0.9962	1	0.0038
PCT_SF3_P134002	0.9962	1	0.0038
PCT_SF3_P134003	0.9962	1	0.0038
PCT_SF3_P134004	0.9962	1	0.0038
PCT_SF3_P134005	0.9962	1	0.0038
PCT_SF3_PCT007002	0.9962	1	0.0038
PCT_SF3_PCT007003	0.9962	1	0.0038
PCT_SF3_PCT007004	0.9962	1	0.0038
PCT_SF3_PCT007005	0.9962	1	0.0038
PCT_SF3_PCT007006	0.9962	1	0.0038
PCT_SF3_PCT007007	0.9962	1	0.0038
PCT_SF3_PCT007008	0.9962	1	0.0038
PCT_SF3_PCT007009	0.9962	1	0.0038
PCT_SF3_PCT007010	0.9962	1	0.0038
PCT_SF3_PCT007011	0.9962	1	0.0038
PCT_SF3_PCT007012	0.9962	1	0.0038
PCT_SF3_PCT007013	0.9962	1	0.0038
PCT_SF3_PCT007014	0.9962	1	0.0038
PCT_SF3_PCT007015	0.9962	1	0.0038
PCT_SF3_PCT007016	0.9962	1	0.0038
PCT_SF3_PCT007017	0.9962	1	0.0038
PCT_SF3_PCT007018	0.9962	1	0.0038
PCT_SF3_PCT007019	0.9962	1	0.0038
PCT_SF3_PCT007020	0.9962	1	0.0038
PCT_SF3_PCT007021	0.9962	1	0.0038
PCT_SF3_PCT007022	0.9962	1	0.0038
PCT_SF3_PCT007023	0.9962	1	0.0038
PCT_SF3_PCT007024	0.9962	1	0.0038
PCT_SF3_PCT007025	0.9962	1	0.0038
PCT_SF3_PCT007026	0.9962	1	0.0038
PCT_SF3_PCT007027	0.9962	1	0.0038
PCT_SF3_PCT007028	0.9962	1	0.0038
PCT_SF3_PCT007029	0.9962	1	0.0038
PCT_SF3_PCT007030	0.9962	1	0.0038
PCT_SF3_PCT007031	0.9962	1	0.0038
PCT_SF3_PCT007032	0.9962	1	0.0038
PCT_SF3_PCT007033	0.9962	1	0.0038
PCT_SF3_PCT007034	0.9962	1	0.0038
PCT_SF3_PCT007035	0.9962	1	0.0038
PCT_SF3_PCT007036	0.9962	1	0.0038
PCT_SF3_PCT007037	0.9962	1	0.0038
PCT_SF3_PCT007038	0.9962	1	0.0038
PCT_SF3_PCT007039	0.9962	1	0.0038
PCT_SF3_PCT007040	0.9962	1	0.0038
PCT_SF3_PCT007041	0.9962	1	0.0038
PCT_SF3_PCT007042	0.9962	1	0.0038
PCT_SF3_PCT007043	0.9962	1	0.0038
PCT_SF3_PCT007044	0.9962	1	0.0038
PCT_SF3_PCT007045	0.9962	1	0.0038
PCT_SF3_PCT007046	0.9962	1	0.0038
PCT_SF3_PCT007047	0.9962	1	0.0038
PCT_SF3_PCT007048	0.9962	1	0.0038
PCT_SF3_PCT007049	0.9962	1	0.0038
PCT_SF3_PCT007050	0.9962	1	0.0038
PCT_SF3_PCT007051	0.9962	1	0.0038
PCT_SF3_PCT007052	0.9962	1	0.0038
PCT_SF3_PCT007053	0.9962	1	0.0038
PCT_SF3_PCT007054	0.9962	1	0.0038
PCT_SF3_PCT007055	0.9962	1	0.0038
PCT_SF3_PCT007056	0.9962	1	0.0038
PCT_SF3_PCT007057	0.9962	1	0.0038
PCT_SF3_PCT007058	0.9962	1	0.0038
PCT_SF3_PCT007059	0.9962	1	0.0038
PCT_SF3_PCT007060	0.9962	1	0.0038
PCT_SF3_PCT007061	0.9962	1	0.0038
PCT_SF3_PCT007062	0.9962	1	0.0038
PCT_SF3_PCT007063	0.9962	1	0.0038
PCT_SF3_PCT007064	0.9962	1	0.0038
PCT_SF3_PCT007065	0.9962	1	0.0038
PCT_SF3_PCT007066	0.9962	1	0.0038
PCT_SF3_PCT007067	0.9962	1	0.0038
PCT_SF3_PCT007068	0.9962	1	0.0038
PCT_SF3_PCT007069	0.9962	1	0.0038
PCT_SF3_PCT007070	0.9962	1	0.0038
PCT_SF3_PCT007071	0.9962	1	0.0038
PCT_SF3_PCT007072	0.9962	1	0.0038
PCT_SF3_PCT007073	0.9962	1	0.0038
PCT_SF3_PCT007074	0.9962	1	0.0038
PCT_SF3_PCT007075	0.9962	1	0.0038
PCT_SF3_PCT007076	0.9962	1	0.0038
PCT_SF3_PCT007077	0.9962	1	0.0038
PCT_SF3_PCT007078	0.9962	1	0.0038
PCT_SF3_PCT007079	0.9962	1	0.0038
PCT_SF3_PCT007080	0.9962	1	0.0038
PCT_SF3_PCT007081	0.9962	1	0.0038
PCT_SF3_PCT007082	0.9962	1	0.0038
PCT_SF3_PCT007083	0.9962	1	0.0038
PCT_SF3_PCT007084	0.9962	1	0.0038
PCT_SF3_PCT007085	0.9962	1	0.0038
PCT_SF3_PCT007086	0.9962	1	0.0038
PCT_SF3_PCT007087	0.9962	1	0.0038
PCT_SF3_PCT007088	0.9962	1	0.0038
PCT_SF3_PCT007089	0.9962	1	0.0038
PCT_SF3_PCT007090	0.9962	1	0.0038
PCT_SF3_PCT007091	0.9962	1	0.0038
PCT_SF3_PCT007092	0.9962	1	0.0038
PCT_SF3_PCT007093	0.9962	1	0.0038
PCT_SF3_PCT007094	0.9962	1	0.0038
PCT_SF3_PCT007095	0.9962	1	0.0038
PCT_SF3_PCT007096	0.9962	1	0.0038
PCT_SF3_PCT007097	0.9962	1	0.0038
PCT_SF3_PCT007098	0.9962	1	0.0038
PCT_SF3_PCT007099	0.9962	1	0.0038
PCT_SF3_PCT007100	0.9962	1	0.0038
PCT_SF3_PCT007101	0.9962	1	0.0038
PCT_SF3_PCT007102	0.9962	1	0.0038
PCT_SF3_PCT007103	0.9962	1	0.0038
PCT_SF3_PCT007104	0.9962	1	0.0038
PCT_SF3_PCT007105	0.9962	1	0.0038
PCT_SF3_PCT007106	0.9962	1	0.0038
PCT_SF3_PCT007107	0.9962	1	0.0038
PCT_SF3_PCT007108	0.9962	1	0.0038
PCT_SF3_PCT007109	0.9962	1	0.0038
PCT_SF3_PCT007110	0.9962	1	0.0038
PCT_SF3_PCT007111	0.9962	1	0.0038
PCT_SF3_PCT007112	0.9962	1	0.0038
PCT_SF3_PCT007113	0.9962	1	0.0038
PCT_SF3_PCT007114	0.9962	1	0.0038
PCT_SF3_PCT007115	0.9962	1	0.0038
PCT_SF3_PCT007116	0.9962	1	0.0038
PCT_SF3_PCT007117	0.9962	1	0.0038
PCT_SF3_PCT007118	0.9962	1	0.0038
PCT_SF3_PCT007119	0.9962	1	0.0038
PCT_SF3_PCT007120	0.9962	1	0.0038
PCT_SF3_PCT007121	0.9962	1	0.0038
PCT_SF3_PCT007122	0.9962	1	0.0038
PCT_SF3_PCT007123	0.9962	1	0.0038
PCT_SF3_PCT007124	0.9962	1	0.0038
PCT_SF3_PCT007125	0.9962	1	0.0038
PCT_SF3_PCT007126	0.9962	1	0.0038
PCT_SF3_PCT007127	0.9962	1	0.0038
PCT_SF3_PCT007128	0.9962	1	0.0038
PCT_SF3_PCT007129	0.9962	1	0.0038
PCT_SF3_PCT007130	0.9962	1	0.0038
PCT_SF3_PCT007131	0.9962	1	0.0038
PCT_SF3_PCT007132	0.9962	1	0.0038
PCT_SF3_PCT007133	0.9962	1	0.0038
PCT_SF3_PCT007134	0.9962	1	0.0038
PCT_SF3_PCT007135	0.9962	1	0.0038
PCT_SF3_PCT007136	0.9962	1	0.0038
PCT_SF3_PCT007137	0.9962	1	0.0038
PCT_SF3_PCT007138	0.9962	1	0.0038
PCT_SF3_PCT007139	0.9962	1	0.0038
PCT_SF3_PCT007140	0.9962	1	0.0038
PCT_SF3_PCT007141	0.9962	1	0.0038
PCT_SF3_PCT007142	0.9962	1	0.0038
PCT_SF3_PCT007143	0.9962	1	0.0038
PCT_SF3_PCT007144	0.9962	1	0.0038
PCT_SF3_PCT007145	0.9962	1	0.0038
PCT_SF3_PCT007146	0.9962	1	0.0038
PCT_SF3_PCT007147	0.9962	1	0.0038
PCT_SF3_PCT007148	0.9962	1	0.0038
PCT_SF3_PCT007149	0.9962	1	0.0038
PCT_SF3_PCT007150	0.9962	1	0.0038
PCT_SF3_PCT007151	0.9962	1	0.0038
PCT_SF3_PCT007152	0.9962	1	0.0038
PCT_SF3_PCT007153	0.9962	1	0.0038
PCT_SF3_PCT007154	0.9962	1	0.0038
PCT_SF3_PCT007155	0.9962	1	0.0038
PCT_SF3_PCT007156	0.9962	1	0.0038
PCT_SF3_PCT007157	0.9962	1	0.0038
PCT_SF3_PCT007158	0.9962	1	0.0038
PCT_SF3_PCT007159	0.9962	1	0.0038
PCT_SF3_PCT007160	0.9962	1	0.0038
PCT_SF3_PCT007161	0.9962	1	0.0038
PCT_SF3_PCT007162	0.9962	1	0.0038
PCT_SF3_PCT007163	0.9962	1	0.0038
PCT_SF3_PCT010002	0.9962	1	0.0038
PCT_SF3_PCT010003	0.9962	1	0.0038
PCT_SF3_PCT010004	0.9962	1	0.0038
PCT_SF3_PCT010005	0.9962	1	0.0038
PCT_SF3_PCT010006	0.9962	1	0.0038
PCT_SF3_PCT010007	0.9962	1	0.0038
PCT_SF3_PCT010008	0.9962	1	0.0038
PCT_SF3_PCT010009	0.9962	1	0.0038
PCT_SF3_PCT010010	0.9962	1	0.0038
PCT_SF3_PCT010011	0.9962	1	0.0038
PCT_SF3_PCT010012	0.9962	1	0.0038
PCT_SF3_PCT010013	0.9962	1	0.0038
PCT_SF3_PCT010014	0.9962	1	0.0038
PCT_SF3_PCT010015	0.9962	1	0.0038
PCT_SF3_PCT010016	0.9962	1	0.0038
PCT_SF3_PCT010017	0.9962	1	0.0038
PCT_SF3_PCT010018	0.9962	1	0.0038
PCT_SF3_PCT010019	0.9962	1	0.0038
PCT_SF3_PCT010020	0.9962	1	0.0038
PCT_SF3_PCT010021	0.9962	1	0.0038
PCT_SF3_PCT010022	0.9962	1	0.0038
PCT_SF3_PCT010023	0.9962	1	0.0038
PCT_SF3_PCT010024	0.9962	1	0.0038
PCT_SF3_PCT010025	0.9962	1	0.0038
PCT_SF3_PCT010026	0.9962	1	0.0038
PCT_SF3_PCT010027	0.9962	1	0.0038
PCT_SF3_PCT010028	0.9962	1	0.0038
PCT_SF3_PCT010029	0.9962	1	0.0038
PCT_SF3_PCT010030	0.9962	1	0.0038
PCT_SF3_PCT010031	0.9962	1	0.0038
PCT_SF3_PCT010032	0.9962	1	0.0038
PCT_SF3_PCT010033	0.9962	1	0.0038
PCT_SF3_PCT010034	0.9962	1	0.0038
PCT_SF3_PCT010035	0.9962	1	0.0038
PCT_SF3_PCT010036	0.9962	1	0.0038
PCT_SF3_PCT010037	0.9962	1	0.0038
PCT_SF3_PCT010038	0.9962	1	0.0038
PCT_SF3_PCT010039	0.9962	1	0.0038
PCT_SF3_PCT010040	0.9962	1	0.0038
PCT_SF3_PCT010041	0.9962	1	0.0038
PCT_SF3_PCT010042	0.9962	1	0.0038
PCT_SF3_PCT010043	0.9962	1	0.0038
PCT_SF3_PCT010044	0.9962	1	0.0038
PCT_SF3_PCT010045	0.9962	1	0.0038
PCT_SF3_PCT010046	0.9962	1	0.0038
PCT_SF3_PCT010047	0.9962	1	0.0038
PCT_SF3_PCT010048	0.9962	1	0.0038
PCT_SF3_PCT010049	0.9962	1	0.0038
PCT_SF3_PCT010050	0.9962	1	0.0038
PCT_SF3_PCT010051	0.9962	1	0.0038
PCT_SF3_PCT010052	0.9962	1	0.0038
PCT_SF3_PCT010053	0.9962	1	0.0038
PCT_SF3_PCT010054	0.9962	1	0.0038
PCT_SF3_PCT010055	0.9962	1	0.0038
PCT_SF3_PCT010056	0.9962	1	0.0038
PCT_SF3_PCT010057	0.9962	1	0.0038
PCT_SF3_PCT010058	0.9962	1	0.0038
PCT_SF3_PCT010059	0.9962	1	0.0038
PCT_SF3_PCT010060	0.9962	1	0.0038
PCT_SF3_PCT010061	0.9962	1	0.0038
PCT_SF3_PCT010062	0.9962	1	0.0038
PCT_SF3_PCT010063	0.9962	1	0.0038
PCT_SF3_PCT010064	0.9962	1	0.0038
PCT_SF3_PCT010065	0.9962	1	0.0038
PCT_SF3_PCT010066	0.9962	1	0.0038
PCT_SF3_PCT010067	0.9962	1	0.0038
PCT_SF3_PCT010068	0.9962	1	0.0038
PCT_SF3_PCT010069	0.9962	1	0.0038
PCT_SF3_PCT010070	0.9962	1	0.0038
PCT_SF3_PCT010071	0.9962	1	0.0038
PCT_SF3_PCT010072	0.9962	1	0.0038
PCT_SF3_PCT010073	0.9962	1	0.0038
PCT_SF3_PCT010074	0.9962	1	0.0038
PCT_SF3_PCT010075	0.9962	1	0.0038
PCT_SF3_PCT010076	0.9962	1	0.0038
PCT_SF3_PCT010077	0.9962	1	0.0038
PCT_SF3_PCT010078	0.9962	1	0.0038
PCT_SF3_PCT010079	0.9962	1	0.0038
PCT_SF3_PCT010080	0.9962	1	0.0038
PCT_SF3_PCT010081	0.9962	1	0.0038
PCT_SF3_PCT010082	0.9962	1	0.0038
PCT_SF3_PCT010083	0.9962	1	0.0038
PCT_SF3_PCT012002	0.9962	1	0.0038
PCT_SF3_PCT012003	0.9962	1	0.0038
PCT_SF3_PCT012004	0.9962	1	0.0038
PCT_SF3_PCT012005	0.9962	1	0.0038
PCT_SF3_PCT012006	0.9962	1	0.0038
PCT_SF3_PCT012007	0.9962	1	0.0038
PCT_SF3_PCT012008	0.9962	1	0.0038
PCT_SF3_PCT012009	0.9962	1	0.0038
PCT_SF3_PCT012010	0.9962	1	0.0038
PCT_SF3_PCT012011	0.9962	1	0.0038
PCT_SF3_PCT012012	0.9962	1	0.0038
PCT_SF3_PCT012013	0.9962	1	0.0038
PCT_SF3_PCT012014	0.9962	1	0.0038
PCT_SF3_PCT012015	0.9962	1	0.0038
PCT_SF3_PCT012016	0.9962	1	0.0038
PCT_SF3_PCT012017	0.9962	1	0.0038
PCT_SF3_PCT012018	0.9962	1	0.0038
PCT_SF3_PCT012019	0.9962	1	0.0038
PCT_SF3_PCT012020	0.9962	1	0.0038
PCT_SF3_PCT012021	0.9962	1	0.0038
PCT_SF3_PCT012022	0.9962	1	0.0038
PCT_SF3_PCT012023	0.9962	1	0.0038
PCT_SF3_PCT012024	0.9962	1	0.0038
PCT_SF3_PCT012025	0.9962	1	0.0038
PCT_SF3_PCT012026	0.9962	1	0.0038
PCT_SF3_PCT012027	0.9962	1	0.0038
PCT_SF3_PCT012028	0.9962	1	0.0038
PCT_SF3_PCT012029	0.9962	1	0.0038
PCT_SF3_PCT012030	0.9962	1	0.0038
PCT_SF3_PCT012031	0.9962	1	0.0038
PCT_SF3_PCT012032	0.9962	1	0.0038
PCT_SF3_PCT012033	0.9962	1	0.0038
PCT_SF3_PCT012034	0.9962	1	0.0038
PCT_SF3_PCT012035	0.9962	1	0.0038
PCT_SF3_PCT012036	0.9962	1	0.0038
PCT_SF3_PCT012037	0.9962	1	0.0038
PCT_SF3_PCT012038	0.9962	1	0.0038
PCT_SF3_PCT012039	0.9962	1	0.0038
PCT_SF3_PCT012040	0.9962	1	0.0038
PCT_SF3_PCT012041	0.9962	1	0.0038
PCT_SF3_PCT012042	0.9962	1	0.0038
PCT_SF3_PCT012043	0.9962	1	0.0038
PCT_SF3_PCT012044	0.9962	1	0.0038
PCT_SF3_PCT012045	0.9962	1	0.0038
PCT_SF3_PCT015002	0.9962	1	0.0038
PCT_SF3_PCT015003	0.9962	1	0.0038
PCT_SF3_PCT015004	0.9962	1	0.0038
PCT_SF3_PCT015005	0.9962	1	0.0038
PCT_SF3_PCT015006	0.9962	1	0.0038
PCT_SF3_PCT015007	0.9962	1	0.0038
PCT_SF3_PCT016002	0.9962	1	0.0038
PCT_SF3_PCT016003	0.9962	1	0.0038
PCT_SF3_PCT016004	0.9962	1	0.0038
PCT_SF3_PCT016005	0.9962	1	0.0038
PCT_SF3_PCT016006	0.9962	1	0.0038
PCT_SF3_PCT016007	0.9962	1	0.0038
PCT_SF3_PCT016008	0.9962	1	0.0038
PCT_SF3_PCT016009	0.9962	1	0.0038
PCT_SF3_PCT016010	0.9962	1	0.0038
PCT_SF3_PCT016011	0.9962	1	0.0038
PCT_SF3_PCT016012	0.9962	1	0.0038
PCT_SF3_PCT016013	0.9962	1	0.0038
PCT_SF3_PCT016014	0.9962	1	0.0038
PCT_SF3_PCT016015	0.9962	1	0.0038
PCT_SF3_PCT016016	0.9962	1	0.0038
PCT_SF3_PCT016017	0.9962	1	0.0038
PCT_SF3_PCT016018	0.9962	1	0.0038
PCT_SF3_PCT016019	0.9962	1	0.0038
PCT_SF3_PCT016020	0.9962	1	0.0038
PCT_SF3_PCT016021	0.9962	1	0.0038
PCT_SF3_PCT016022	0.9962	1	0.0038
PCT_SF3_PCT016023	0.9962	1	0.0038
PCT_SF3_PCT016024	0.9962	1	0.0038
PCT_SF3_PCT016025	0.9962	1	0.0038
PCT_SF3_PCT016026	0.9962	1	0.0038
PCT_SF3_PCT016027	0.9962	1	0.0038
PCT_SF3_PCT016028	0.9962	1	0.0038
PCT_SF3_PCT016029	0.9962	1	0.0038
PCT_SF3_PCT016030	0.9962	1	0.0038
PCT_SF3_PCT016031	0.9962	1	0.0038
PCT_SF3_PCT016032	0.9962	1	0.0038
PCT_SF3_PCT016033	0.9962	1	0.0038
PCT_SF3_PCT016034	0.9962	1	0.0038
PCT_SF3_PCT016035	0.9962	1	0.0038
PCT_SF3_PCT016036	0.9962	1	0.0038
PCT_SF3_PCT016037	0.9962	1	0.0038
PCT_SF3_PCT016038	0.9962	1	0.0038
PCT_SF3_PCT016039	0.9962	1	0.0038
PCT_SF3_PCT016040	0.9962	1	0.0038
PCT_SF3_PCT016041	0.9962	1	0.0038
PCT_SF3_PCT016042	0.9962	1	0.0038
PCT_SF3_PCT016043	0.9962	1	0.0038
PCT_SF3_PCT016044	0.9962	1	0.0038
PCT_SF3_PCT016045	0.9962	1	0.0038
PCT_SF3_PCT016046	0.9962	1	0.0038
PCT_SF3_PCT016047	0.9962	1	0.0038
PCT_SF3_PCT016048	0.9962	1	0.0038
PCT_SF3_PCT016049	0.9962	1	0.0038
PCT_SF3_PCT016050	0.9962	1	0.0038
PCT_SF3_PCT016051	0.9962	1	0.0038
PCT_SF3_PCT016052	0.9962	1	0.0038
PCT_SF3_PCT016053	0.9962	1	0.0038
PCT_SF3_PCT016054	0.9962	1	0.0038
PCT_SF3_PCT016055	0.9962	1	0.0038
PCT_SF3_PCT016056	0.9962	1	0.0038
PCT_SF3_PCT016057	0.9962	1	0.0038
PCT_SF3_PCT016058	0.9962	1	0.0038
PCT_SF3_PCT016059	0.9962	1	0.0038
PCT_SF3_PCT016060	0.9962	1	0.0038
PCT_SF3_PCT016061	0.9962	1	0.0038
PCT_SF3_PCT016062	0.9962	1	0.0038
PCT_SF3_PCT016063	0.9962	1	0.0038
PCT_SF3_PCT016064	0.9962	1	0.0038
PCT_SF3_PCT016065	0.9962	1	0.0038
PCT_SF3_PCT016066	0.9962	1	0.0038
PCT_SF3_PCT016067	0.9962	1	0.0038
PCT_SF3_PCT016068	0.9962	1	0.0038
PCT_SF3_PCT016069	0.9962	1	0.0038
PCT_SF3_PCT016070	0.9962	1	0.0038
PCT_SF3_PCT016071	0.9962	1	0.0038
PCT_SF3_PCT016072	0.9962	1	0.0038
PCT_SF3_PCT016073	0.9962	1	0.0038
PCT_SF3_PCT016074	0.9962	1	0.0038
PCT_SF3_PCT016075	0.9962	1	0.0038
PCT_SF3_PCT016076	0.9962	1	0.0038
PCT_SF3_PCT016077	0.9962	1	0.0038
PCT_SF3_PCT016078	0.9962	1	0.0038
PCT_SF3_PCT016079	0.9962	1	0.0038
PCT_SF3_PCT016080	0.9962	1	0.0038
PCT_SF3_PCT016081	0.9962	1	0.0038
PCT_SF3_PCT016082	0.9962	1	0.0038
PCT_SF3_PCT016083	0.9962	1	0.0038
PCT_SF3_PCT016084	0.9962	1	0.0038
PCT_SF3_PCT016085	0.9962	1	0.0038
PCT_SF3_PCT016086	0.9962	1	0.0038
PCT_SF3_PCT016087	0.9962	1	0.0038
PCT_SF3_PCT016088	0.9962	1	0.0038
PCT_SF3_PCT016089	0.9962	1	0.0038
PCT_SF3_PCT016090	0.9962	1	0.0038
PCT_SF3_PCT016091	0.9962	1	0.0038
PCT_SF3_PCT016092	0.9962	1	0.0038
PCT_SF3_PCT016093	0.9962	1	0.0038
PCT_SF3_PCT016094	0.9962	1	0.0038
PCT_SF3_PCT016095	0.9962	1	0.0038
PCT_SF3_PCT016096	0.9962	1	0.0038
PCT_SF3_PCT016097	0.9962	1	0.0038
PCT_SF3_PCT016098	0.9962	1	0.0038
PCT_SF3_PCT016099	0.9962	1	0.0038
PCT_SF3_PCT016100	0.9962	1	0.0038
PCT_SF3_PCT016101	0.9962	1	0.0038
PCT_SF3_PCT016102	0.9962	1	0.0038
PCT_SF3_PCT016103	0.9962	1	0.0038
PCT_SF3_PCT016104	0.9962	1	0.0038
PCT_SF3_PCT016105	0.9962	1	0.0038
PCT_SF3_PCT016106	0.9962	1	0.0038
PCT_SF3_PCT016107	0.9962	1	0.0038
PCT_SF3_PCT016108	0.9962	1	0.0038
PCT_SF3_PCT016109	0.9962	1	0.0038
PCT_SF3_PCT016110	0.9962	1	0.0038
PCT_SF3_PCT016111	0.9962	1	0.0038
PCT_SF3_PCT017002	0.9962	1	0.0038
PCT_SF3_PCT017003	0.9962	1	0.0038
PCT_SF3_PCT017004	0.9962	1	0.0038
PCT_SF3_PCT017005	0.9962	1	0.0038
PCT_SF3_PCT017006	0.9962	1	0.0038
PCT_SF3_PCT017007	0.9962	1	0.0038
PCT_SF3_PCT017008	0.9962	1	0.0038
PCT_SF3_PCT017009	0.9962	1	0.0038
PCT_SF3_PCT017010	0.9962	1	0.0038
PCT_SF3_PCT017011	0.9962	1	0.0038
PCT_SF3_PCT017012	0.9962	1	0.0038
PCT_SF3_PCT017013	0.9962	1	0.0038
PCT_SF3_PCT017014	0.9962	1	0.0038
PCT_SF3_PCT017015	0.9962	1	0.0038
PCT_SF3_PCT017016	0.9962	1	0.0038
PCT_SF3_PCT017017	0.9962	1	0.0038
PCT_SF3_PCT017018	0.9962	1	0.0038
PCT_SF3_PCT017019	0.9962	1	0.0038
PCT_SF3_PCT017020	0.9962	1	0.0038
PCT_SF3_PCT017021	0.9962	1	0.0038
PCT_SF3_PCT017022	0.9962	1	0.0038
PCT_SF3_PCT017023	0.9962	1	0.0038
PCT_SF3_PCT017024	0.9962	1	0.0038
PCT_SF3_PCT017025	0.9962	1	0.0038
PCT_SF3_PCT017026	0.9962	1	0.0038
PCT_SF3_PCT017027	0.9962	1	0.0038
PCT_SF3_PCT017028	0.9962	1	0.0038
PCT_SF3_PCT017029	0.9962	1	0.0038
PCT_SF3_PCT017030	0.9962	1	0.0038
PCT_SF3_PCT017031	0.9962	1	0.0038
PCT_SF3_PCT017032	0.9962	1	0.0038
PCT_SF3_PCT017033	0.9962	1	0.0038
PCT_SF3_PCT017034	0.9962	1	0.0038
PCT_SF3_PCT017035	0.9962	1	0.0038
PCT_SF3_PCT017036	0.9962	1	0.0038
PCT_SF3_PCT017037	0.9962	1	0.0038
PCT_SF3_PCT017038	0.9962	1	0.0038
PCT_SF3_PCT017039	0.9962	1	0.0038
PCT_SF3_PCT017040	0.9962	1	0.0038
PCT_SF3_PCT017041	0.9962	1	0.0038
PCT_SF3_PCT017042	0.9962	1	0.0038
PCT_SF3_PCT017043	0.9962	1	0.0038
PCT_SF3_PCT017044	0.9962	1	0.0038
PCT_SF3_PCT017045	0.9962	1	0.0038
PCT_SF3_PCT017046	0.9962	1	0.0038
PCT_SF3_PCT017047	0.9962	1	0.0038
PCT_SF3_PCT017048	0.9962	1	0.0038
PCT_SF3_PCT017049	0.9962	1	0.0038
PCT_SF3_PCT017050	0.9962	1	0.0038
PCT_SF3_PCT017051	0.9962	1	0.0038
PCT_SF3_PCT017052	0.9962	1	0.0038
PCT_SF3_PCT017053	0.9962	1	0.0038
PCT_SF3_PCT017054	0.9962	1	0.0038
PCT_SF3_PCT017055	0.9962	1	0.0038
PCT_SF3_PCT017056	0.9962	1	0.0038
PCT_SF3_PCT017057	0.9962	1	0.0038
PCT_SF3_PCT017058	0.9962	1	0.0038
PCT_SF3_PCT017059	0.9962	1	0.0038
PCT_SF3_PCT017060	0.9962	1	0.0038
PCT_SF3_PCT017061	0.9962	1	0.0038
PCT_SF3_PCT017062	0.9962	1	0.0038
PCT_SF3_PCT017063	0.9962	1	0.0038
PCT_SF3_PCT017064	0.9962	1	0.0038
PCT_SF3_PCT017065	0.9962	1	0.0038
PCT_SF3_PCT017066	0.9962	1	0.0038
PCT_SF3_PCT017067	0.9962	1	0.0038
PCT_SF3_PCT017068	0.9962	1	0.0038
PCT_SF3_PCT017069	0.9962	1	0.0038
PCT_SF3_PCT017070	0.9962	1	0.0038
PCT_SF3_PCT017071	0.9962	1	0.0038
PCT_SF3_PCT017072	0.9962	1	0.0038
PCT_SF3_PCT017073	0.9962	1	0.0038
PCT_SF3_PCT017074	0.9962	1	0.0038
PCT_SF3_PCT017075	0.9962	1	0.0038
PCT_SF3_PCT017076	0.9962	1	0.0038
PCT_SF3_PCT017077	0.9962	1	0.0038
PCT_SF3_PCT017078	0.9962	1	0.0038
PCT_SF3_PCT017079	0.9962	1	0.0038
PCT_SF3_PCT017080	0.9962	1	0.0038
PCT_SF3_PCT017081	0.9962	1	0.0038
PCT_SF3_PCT017082	0.9962	1	0.0038
PCT_SF3_PCT017083	0.9962	1	0.0038
PCT_SF3_PCT017084	0.9962	1	0.0038
PCT_SF3_PCT017085	0.9962	1	0.0038
PCT_SF3_PCT017086	0.9962	1	0.0038
PCT_SF3_PCT017087	0.9962	1	0.0038
PCT_SF3_PCT017088	0.9962	1	0.0038
PCT_SF3_PCT017089	0.9962	1	0.0038
PCT_SF3_PCT017090	0.9962	1	0.0038
PCT_SF3_PCT017091	0.9962	1	0.0038
PCT_SF3_PCT017092	0.9962	1	0.0038
PCT_SF3_PCT017093	0.9962	1	0.0038
PCT_SF3_PCT017094	0.9962	1	0.0038
PCT_SF3_PCT017095	0.9962	1	0.0038
PCT_SF3_PCT017096	0.9962	1	0.0038
PCT_SF3_PCT017097	0.9962	1	0.0038
PCT_SF3_PCT017098	0.9962	1	0.0038
PCT_SF3_PCT017099	0.9962	1	0.0038
PCT_SF3_PCT017100	0.9962	1	0.0038
PCT_SF3_PCT017101	0.9962	1	0.0038
PCT_SF3_PCT017102	0.9962	1	0.0038
PCT_SF3_PCT017103	0.9962	1	0.0038
PCT_SF3_PCT017104	0.9962	1	0.0038
PCT_SF3_PCT017105	0.9962	1	0.0038
PCT_SF3_PCT017106	0.9962	1	0.0038
PCT_SF3_PCT017107	0.9962	1	0.0038
PCT_SF3_PCT017108	0.9962	1	0.0038
PCT_SF3_PCT017109	0.9962	1	0.0038
PCT_SF3_PCT017110	0.9962	1	0.0038
PCT_SF3_PCT017111	0.9962	1	0.0038
PCT_SF3_PCT021002	0.9962	1	0.0038
PCT_SF3_PCT021003	0.9962	1	0.0038
PCT_SF3_PCT021004	0.9962	1	0.0038
PCT_SF3_PCT021005	0.9962	1	0.0038
PCT_SF3_PCT021006	0.9962	1	0.0038
PCT_SF3_PCT021007	0.9962	1	0.0038
PCT_SF3_PCT021008	0.9962	1	0.0038
PCT_SF3_PCT021009	0.9962	1	0.0038
PCT_SF3_PCT021010	0.9962	1	0.0038
PCT_SF3_PCT021011	0.9962	1	0.0038
PCT_SF3_PCT021012	0.9962	1	0.0038
PCT_SF3_PCT021013	0.9962	1	0.0038
PCT_SF3_PCT021014	0.9962	1	0.0038
PCT_SF3_PCT021015	0.9962	1	0.0038
PCT_SF3_PCT021016	0.9962	1	0.0038
PCT_SF3_PCT021017	0.9962	1	0.0038
PCT_SF3_PCT021018	0.9962	1	0.0038
PCT_SF3_PCT021019	0.9962	1	0.0038
PCT_SF3_PCT021020	0.9962	1	0.0038
PCT_SF3_PCT021021	0.9962	1	0.0038
PCT_SF3_PCT021022	0.9962	1	0.0038
PCT_SF3_PCT021023	0.9962	1	0.0038
PCT_SF3_PCT021024	0.9962	1	0.0038
PCT_SF3_PCT022002	0.9962	1	0.0038
PCT_SF3_PCT022003	0.9962	1	0.0038
PCT_SF3_PCT022004	0.9962	1	0.0038
PCT_SF3_PCT022005	0.9962	1	0.0038
PCT_SF3_PCT022006	0.9962	1	0.0038
PCT_SF3_PCT022007	0.9962	1	0.0038
PCT_SF3_PCT022008	0.9962	1	0.0038
PCT_SF3_PCT022009	0.9962	1	0.0038
PCT_SF3_PCT022010	0.9962	1	0.0038
PCT_SF3_PCT022011	0.9962	1	0.0038
PCT_SF3_PCT022012	0.9962	1	0.0038
PCT_SF3_PCT022013	0.9962	1	0.0038
PCT_SF3_PCT022014	0.9962	1	0.0038
PCT_SF3_PCT022015	0.9962	1	0.0038
PCT_SF3_PCT022016	0.9962	1	0.0038
PCT_SF3_PCT022017	0.9962	1	0.0038
PCT_SF3_PCT022018	0.9962	1	0.0038
PCT_SF3_PCT022019	0.9962	1	0.0038
PCT_SF3_PCT022020	0.9962	1	0.0038
PCT_SF3_PCT022021	0.9962	1	0.0038
PCT_SF3_PCT022022	0.9962	1	0.0038
PCT_SF3_PCT022023	0.9962	1	0.0038
PCT_SF3_PCT022024	0.9962	1	0.0038
PCT_SF3_PCT022025	0.9962	1	0.0038
PCT_SF3_PCT022026	0.9962	1	0.0038
PCT_SF3_PCT022027	0.9962	1	0.0038
PCT_SF3_PCT022028	0.9962	1	0.0038
PCT_SF3_PCT022029	0.9962	1	0.0038
PCT_SF3_PCT022030	0.9962	1	0.0038
PCT_SF3_PCT022031	0.9962	1	0.0038
PCT_SF3_PCT022032	0.9962	1	0.0038
PCT_SF3_PCT022033	0.9962	1	0.0038
PCT_SF3_PCT022034	0.9962	1	0.0038
PCT_SF3_PCT022035	0.9962	1	0.0038
PCT_SF3_PCT022036	0.9962	1	0.0038
PCT_SF3_PCT022037	0.9962	1	0.0038
PCT_SF3_PCT022038	0.9962	1	0.0038
PCT_SF3_PCT022039	0.9962	1	0.0038
PCT_SF3_PCT022040	0.9962	1	0.0038
PCT_SF3_PCT022041	0.9962	1	0.0038
PCT_SF3_PCT022042	0.9962	1	0.0038
PCT_SF3_PCT022043	0.9962	1	0.0038
PCT_SF3_PCT023002	0.9962	1	0.0038
PCT_SF3_PCT023003	0.9962	1	0.0038
PCT_SF3_PCT023004	0.9962	1	0.0038
PCT_SF3_PCT023005	0.9962	1	0.0038
PCT_SF3_PCT023006	0.9962	1	0.0038
PCT_SF3_PCT023007	0.9962	1	0.0038
PCT_SF3_PCT023008	0.9962	1	0.0038
PCT_SF3_PCT023009	0.9962	1	0.0038
PCT_SF3_PCT023010	0.9962	1	0.0038
PCT_SF3_PCT023011	0.9962	1	0.0038
PCT_SF3_PCT023012	0.9962	1	0.0038
PCT_SF3_PCT023013	0.9962	1	0.0038
PCT_SF3_PCT023014	0.9962	1	0.0038
PCT_SF3_PCT023015	0.9962	1	0.0038
PCT_SF3_PCT023016	0.9962	1	0.0038
PCT_SF3_PCT023017	0.9962	1	0.0038
PCT_SF3_PCT023018	0.9962	1	0.0038
PCT_SF3_PCT023019	0.9962	1	0.0038
PCT_SF3_PCT023020	0.9962	1	0.0038
PCT_SF3_PCT023021	0.9962	1	0.0038
PCT_SF3_PCT023022	0.9962	1	0.0038
PCT_SF3_PCT023023	0.9962	1	0.0038
PCT_SF3_PCT023024	0.9962	1	0.0038
PCT_SF3_PCT023025	0.9962	1	0.0038
PCT_SF3_PCT023026	0.9962	1	0.0038
PCT_SF3_PCT023027	0.9962	1	0.0038
PCT_SF3_PCT023028	0.9962	1	0.0038
PCT_SF3_PCT023029	0.9962	1	0.0038
PCT_SF3_PCT023030	0.9962	1	0.0038
PCT_SF3_PCT023031	0.9962	1	0.0038
PCT_SF3_PCT023032	0.9962	1	0.0038
PCT_SF3_PCT023033	0.9962	1	0.0038
PCT_SF3_PCT023034	0.9962	1	0.0038
PCT_SF3_PCT023035	0.9962	1	0.0038
PCT_SF3_PCT023036	0.9962	1	0.0038
PCT_SF3_PCT023037	0.9962	1	0.0038
PCT_SF3_PCT023038	0.9962	1	0.0038
PCT_SF3_PCT023039	0.9962	1	0.0038
PCT_SF3_PCT024002	0.9962	1	0.0038
PCT_SF3_PCT024003	0.9962	1	0.0038
PCT_SF3_PCT024004	0.9962	1	0.0038
PCT_SF3_PCT024005	0.9962	1	0.0038
PCT_SF3_PCT024006	0.9962	1	0.0038
PCT_SF3_PCT024007	0.9962	1	0.0038
PCT_SF3_PCT024008	0.9962	1	0.0038
PCT_SF3_PCT024009	0.9962	1	0.0038
PCT_SF3_PCT024010	0.9962	1	0.0038
PCT_SF3_PCT024011	0.9962	1	0.0038
PCT_SF3_PCT024012	0.9962	1	0.0038
PCT_SF3_PCT024013	0.9962	1	0.0038
PCT_SF3_PCT024014	0.9962	1	0.0038
PCT_SF3_PCT024015	0.9962	1	0.0038
PCT_SF3_PCT024016	0.9962	1	0.0038
PCT_SF3_PCT024017	0.9962	1	0.0038
PCT_SF3_PCT024018	0.9962	1	0.0038
PCT_SF3_PCT024019	0.9962	1	0.0038
PCT_SF3_PCT024020	0.9962	1	0.0038
PCT_SF3_PCT024021	0.9962	1	0.0038
PCT_SF3_PCT024022	0.9962	1	0.0038
PCT_SF3_PCT024023	0.9962	1	0.0038
PCT_SF3_PCT025002	0.9962	1	0.0038
PCT_SF3_PCT025003	0.9962	1	0.0038
PCT_SF3_PCT025004	0.9962	1	0.0038
PCT_SF3_PCT025005	0.9962	1	0.0038
PCT_SF3_PCT025006	0.9962	1	0.0038
PCT_SF3_PCT025007	0.9962	1	0.0038
PCT_SF3_PCT025008	0.9962	1	0.0038
PCT_SF3_PCT025009	0.9962	1	0.0038
PCT_SF3_PCT025010	0.9962	1	0.0038
PCT_SF3_PCT025011	0.9962	1	0.0038
PCT_SF3_PCT025012	0.9962	1	0.0038
PCT_SF3_PCT025013	0.9962	1	0.0038
PCT_SF3_PCT025014	0.9962	1	0.0038
PCT_SF3_PCT025015	0.9962	1	0.0038
PCT_SF3_PCT025016	0.9962	1	0.0038
PCT_SF3_PCT025017	0.9962	1	0.0038
PCT_SF3_PCT025018	0.9962	1	0.0038
PCT_SF3_PCT025019	0.9962	1	0.0038
PCT_SF3_PCT025020	0.9962	1	0.0038
PCT_SF3_PCT025021	0.9962	1	0.0038
PCT_SF3_PCT025022	0.9962	1	0.0038
PCT_SF3_PCT025023	0.9962	1	0.0038
[truncated: 14,523 more rows]
