# Supplementary material for: A Neighborhood-Wide Association Study (NWAS): Example of prostate cancer aggressiveness
Source: PLoS One. 2017 Mar 27;12(3):e0174548. doi: 10.1371/journal.pone.0174548 (PMC5367705; doi:10.1371/journal.pone.0174548)
Supplement: S4 File — (XLSX) [file pone.0174548.s006.xlsx]

## Sheet: Table 1
Phase 1 Results
Rank		Census Variable		OR (CI)	Bonferroni adjusted p-value (anything <0.05 is significant)
1		PCT_SF3_H117003		0.98 (0.97 - 0.99)	3.39975e-08
2		PCT_SF3_H117002		1.02 (1.01 - 1.03)	3.40203e-08
3		PCT_SF3_H116002		1.02 (1.01 - 1.03)	1.53207e-07
4		PCT_SF3_H116003		0.98 (0.97 - 0.99)	1.53207e-07
5		PCT_SF3_P055054		1.08 (1.05 - 1.10)	1.20039e-06
6		PCT_SF3_HCT015053		1.02 (1.02 - 1.03)	2.12003e-06
7		PCT_SF3_H036021		1.01 (1.01 - 1.01)	3.08682e-06
8		PCT_SF3_HCT006140		1.01 (1.01 - 1.01)	3.08682e-06
9		PCT_SF3_HCT023033		1.03 (1.02 - 1.04)	6.27103e-06
10		PCT_SF3_PCT051020		0.96 (0.94 - 0.97)	8.80745e-06
11		PCT_SF1_P036017		1.05 (1.03 - 1.07)	1.19309e-05
12		PCT_SF3_PCT017029		1.23 (1.15 - 1.31)			1.52469e-05
13		PCT_SF3_PCT049027		1.17 (1.11 - 1.23)			1.70658e-05
14		PCT_SF3_PCT018028		1.10 (1.07 - 1.14)			2.40192e-05
15		PCT_SF3_HCT017019		1.06 (1.04 - 1.08)			2.7314e-05
16		PCT_SF3_HCT024028		1.08 (1.05 - 1.11)			2.82435e-05
17		SF3_P144008		1.00 (1.00 - 1.00)			5.59149e-05
18		PCT_SF3_P026003		1.01 (1.00 - 1.01)			5.64482e-05
19		PCT_SF3_PCT050102		1.18 (1.12 - 1.25)			5.98958e-05
20		PCT_SF3_P021014		0.96 (0.95 - 0.97)			6.39588e-05
21		PCT_SF3_HCT023043		1.01 (1.01 - 1.02)			6.99934e-05
22		PCT_SF3_PCT051003		1.01 (1.01 - 1.01)			7.76448e-05
23		PCT_SF3_HCT005113		1.05 (1.04 - 1.07)			8.43959e-05
24		PCT_SF3_PCT051004		1.01 (1.01 - 1.01)			8.44635e-05
25		PCT_SF3_P030007		1.10 (1.06 - 1.13)			0.000108978
26		SF3_P138001		1.00 (1.00 - 1.00)			0.000117346
27		PCT_SF3_P055037		1.06 (1.04 - 1.08)			0.000125514
28		PCT_SF3_PCT049013		1.20 (1.13 - 1.27)			0.000170526
29		SF3_P141001		1.00 (1.00 - 1.00)			0.000173066
30		PCT_SF3_PCT061016		1.01 (1.01 - 1.02)			0.000184182
31		PCT_SF3_PCT034019		1.09 (1.06 - 1.12)			0.000203071
32		PCT_SF3_P147A013		0.90 (0.87 - 0.94)			0.000204371
33		PCT_SF3_P092024		1.11 (1.07 - 1.15)			0.000205494
34		PCT_SF3_P050070		1.02 (1.02 - 1.03)			0.000259247
35		PCT_SF3_H074003		1.04 (1.02 - 1.05)			0.000281818
36		PCT_SF3_HCT017043		0.98 (0.97 - 0.98)			0.000319302
37		PCT_SF3_HCT017018		1.08 (1.05 - 1.10)			0.000334567
38		PCT_SF3_P036017		0.84 (0.79 - 0.89)			0.000354138
39		SF3_H074001		1.00 (1.00 - 1.00)			0.000374463
40		SF3_H080001		1.00 (1.00 - 1.00)			0.000374463
41		SF3_H090001		1.00 (1.00 - 1.00)			0.000374463
42		SF3_H094001		1.00 (1.00 - 1.00)			0.000374463
43		SF3_H096001		1.00 (1.00 - 1.00)			0.000374463
44		SF3_H097001		1.00 (1.00 - 1.00)			0.000374463
45		SF3_H116001		1.00 (1.00 - 1.00)			0.000374463
46		SF3_H119001		1.00 (1.00 - 1.00)			0.000374463
47		SF3_H120001		1.00 (1.00 - 1.00)			0.000374463
48		SF3_HCT017001		1.00 (1.00 - 1.00)			0.000374463
49		SF3_HCT019001		1.00 (1.00 - 1.00)			0.000374463
50		PCT_SF3_H044010		1.01 (1.01 - 1.01)			0.000382377
51		PCT_SF3_H045020		1.01 (1.01 - 1.01)			0.000382377
52		PCT_SF1_P036016		1.03 (1.02 - 1.04)			0.000389909
53		PCT_SF3_P147I013		0.90 (0.87 - 0.94)			0.000392771
54		PCT_SF3_PCT061009		1.01 (1.01 - 1.01)			0.000440075
55		SF3_P139001		1.00 (1.00 - 1.00)			0.000455363
56		PCT_SF3_P090016		1.01 (1.01 - 1.02)			0.000463466
57		PCT_SF3_PCT059018		1.01 (1.01 - 1.02)			0.000463466
58		PCT_SF3_PCT060021		1.01 (1.01 - 1.02)			0.000463466
59		PCT_SF3_P052002		1.01 (1.01 - 1.02)			0.000467597
60		PCT_SF3_HCT005092		1.08 (1.05 - 1.10)			0.000507054
61		PCT_SF3_H084003		1.03 (1.02 - 1.05)			0.000584826
62		PCT_SF3_HCT005103		1.04 (1.03 - 1.06)			0.000585882
63		PCT_SF3_P090009		1.01 (1.01 - 1.02)			0.000615869
64		PCT_SF3_PCT059010		1.01 (1.01 - 1.02)			0.000615869
65		PCT_SF3_PCT060016		1.01 (1.01 - 1.02)			0.000615869
66		PCT_SF3_H032004		1.00 (0.99 - 1.00)			0.000638936
67		PCT_SF3_P088010		0.99 (0.99 - 1.00)			0.000660472
68		PCT_SF3_P015018		1.04 (1.02 - 1.05)			0.000703208
69		PCT_SF3_PCT050103		1.25 (1.16 - 1.36)			0.000705277
70		SF3_P022001		1.00 (1.00 - 1.00)			0.00075152
71		SF3_P023001		1.00 (1.00 - 1.00)			0.00075152
72		SF3_P107001		1.00 (1.00 - 1.00)			0.00075152
73		SF3_PCT019001		1.00 (1.00 - 1.00)			0.00075152
74		SF3_PCT020001		1.00 (1.00 - 1.00)			0.00075152
75		PCT_SF3_P076002		1.01 (1.01 - 1.02)			0.00075796
76		PCT_SF3_PCT061017		1.01 (1.01 - 1.02)			0.000832334
77		PCT_SF3_PCT049012		1.16 (1.10 - 1.23)			0.000861889
78		PCT_SF3_P076013		0.99 (0.98 - 0.99)			0.000918899
79		PCT_SF3_PCT059022		1.02 (1.01 - 1.02)			0.00104922
80		PCT_SF3_HCT005123		1.08 (1.05 - 1.10)			0.00114309
81		PCT_SF3_PCT016029		1.11 (1.07 - 1.15)			0.00123725
82		PCT_SF3_P049051		1.04 (1.03 - 1.06)			0.00129855
83		PCT_SF3_HCT023032		1.06 (1.04 - 1.08)			0.0013082
84		PCT_SF3_PCT049003		1.02 (1.01 - 1.03)			0.00134512
85		PCT_SF3_P087002		1.01 (1.01 - 1.01)			0.00137971
86		PCT_SF3_P087010		0.99 (0.99 - 0.99)			0.00137971
87		PCT_SF3_P089002		1.01 (1.01 - 1.01)			0.00137971
88		PCT_SF3_P089021		0.99 (0.99 - 0.99)			0.00137971
89		PCT_SF3_PCT049002		1.01 (1.01 - 1.01)			0.00137971
90		PCT_SF3_PCT049031		0.99 (0.99 - 0.99)			0.00137971
91		PCT_SF3_PCT051002		1.01 (1.01 - 1.01)			0.00137971
92		PCT_SF3_PCT051012		0.99 (0.99 - 0.99)			0.00137971
93		PCT_SF3_PCT049046		0.98 (0.98 - 0.99)			0.00140508
94		PCT_SF3_HCT015042		1.06 (1.03 - 1.08)			0.00148555
95		SF3_HCT041A001		1.00 (1.00 - 1.00)			0.00165909
96		SF3_HCT044A001		1.00 (1.00 - 1.00)			0.00165909
97		SF3_HCT047A001		1.00 (1.00 - 1.00)			0.00165909
98		PCT_SF3_H034010		1.00 (1.00 - 1.01)			0.00166093
99		PCT_SF3_HCT015043		1.02 (1.02 - 1.03)			0.00168796
100		PCT_SF3_HCT024027		1.05 (1.03 - 1.07)			0.00169161
101		PCT_SF3_P036040		0.83 (0.78 - 0.89)			0.00170717
102		SF3_P140003		1.00 (1.00 - 1.00)			0.00184172
103		PCT_SF3_P010003		1.02 (1.01 - 1.03)			0.00184752
104		SF3_HCT041I001		1.00 (1.00 - 1.00)			0.00196006
105		SF3_HCT044I001		1.00 (1.00 - 1.00)			0.00196006
106		SF3_HCT047I001		1.00 (1.00 - 1.00)			0.00196006
107		SF3_H092001		1.00 (1.00 - 1.00)			0.00198569
108		PCT_SF3_P090002		1.01 (1.01 - 1.01)			0.00200813
109		PCT_SF3_P090022		0.99 (0.99 - 0.99)			0.00200813
110		PCT_SF3_PCT059002		1.01 (1.01 - 1.01)			0.00200813
111		PCT_SF3_PCT059025		0.99 (0.99 - 0.99)			0.00200813
112		PCT_SF3_PCT060002		1.01 (1.01 - 1.01)			0.00200813
113		PCT_SF3_PCT060025		0.99 (0.99 - 0.99)			0.00200813
114		PCT_SF3_P049053		1.05 (1.03 - 1.06)			0.00201994
115		SF3_P141003		1.00 (1.00 - 1.00)			0.00206388
116		PCT_SF3_PCT038075		1.02 (1.01 - 1.03)			0.00213091
117		PCT_SF3_P089003		1.01 (1.01 - 1.01)			0.00224052
118		PCT_SF1_P030013		1.03 (1.02 - 1.04)			0.00224093
119		PCT_SF3_H033004		1.00 (0.99 - 1.00)			0.00232644
120		PCT_SF3_PCT065A006		1.01 (1.01 - 1.02)			0.00234471
121		PCT_SF3_P052013		0.98 (0.98 - 0.99)			0.00240067
122		PCT_SF3_HCT025011		1.04 (1.02 - 1.05)			0.00250707
123		PCT_SF3_HCT041I006		1.02 (1.01 - 1.03)			0.00251339
124		PCT_SF3_HCT017065		1.08 (1.05 - 1.11)			0.00251953
125		SF3_H084001		1.00 (1.00 - 1.00)			0.00252324
126		SF3_H098001		1.00 (1.00 - 1.00)			0.00252324
127		SF3_H117001		1.00 (1.00 - 1.00)			0.00252324
128		SF3_H121001		1.00 (1.00 - 1.00)			0.00252324
129		PCT_SF3_PCT061020		1.02 (1.02 - 1.03)			0.00252811
130		SF3_P033001		1.00 (1.00 - 1.00)			0.00260548
131		PCT_SF3_HCT022024		1.01 (1.01 - 1.02)			0.00261362
132		PCT_SF3_H036020		1.02 (1.02 - 1.03)			0.00277299
133		PCT_SF3_HCT006132		1.02 (1.02 - 1.03)			0.00277299
134		SF3_P032001		1.00 (1.00 - 1.00)			0.00281298
135		SF3_P084001		1.00 (1.00 - 1.00)			0.00286001
136		PCT_SF3_HCT005083		1.05 (1.03 - 1.06)			0.00288933
137		PCT_SF3_P159I002		1.01 (1.01 - 1.01)			0.0029235
138		PCT_SF3_P159I010		0.99 (0.99 - 0.99)			0.0029235
139		PCT_SF3_PCT075I002		1.01 (1.01 - 1.01)			0.0029235
140		PCT_SF3_PCT075I031		0.99 (0.99 - 0.99)			0.0029235
141		SF3_P049001		1.00 (1.00 - 1.00)			0.00292635
142		SF3_P050001		1.00 (1.00 - 1.00)			0.00292635
143		SF3_P051001		1.00 (1.00 - 1.00)			0.00292635
144		SF3_P135001		1.00 (1.00 - 1.00)			0.00292635
145		SF3_P136001		1.00 (1.00 - 1.00)			0.00292635
146		SF3_P137001		1.00 (1.00 - 1.00)			0.00292635
147		PCT_SF3_P159I007		1.01 (1.01 - 1.02)			0.00298541
148		PCT_SF3_P092002		1.01 (1.01 - 1.01)			0.00298807
149		PCT_SF3_P092031		0.99 (0.99 - 0.99)			0.00298807
150		PCT_SF3_HCT017034		1.04 (1.03 - 1.06)			0.00300399
151		PCT_SF3_HCT011015		1.03 (1.02 - 1.04)			0.00305694
152		SF3_H055001		1.00 (1.00 - 1.00)			0.00308102
153		PCT_SF3_P088003		1.03 (1.02 - 1.04)			0.00318793
154		PCT_SF3_H049012		1.00 (1.00 - 1.01)			0.0033103
155		PCT_SF3_H045025		1.06 (1.04 - 1.09)			0.00332052
156		SF3_P026001		1.00 (1.00 - 1.00)			0.00335063
157		SF3_P027001		1.00 (1.00 - 1.00)			0.00335063
158		SF3_P028001		1.00 (1.00 - 1.00)			0.00335063
159		SF3_P029001		1.00 (1.00 - 1.00)			0.00335063
160		SF3_P030001		1.00 (1.00 - 1.00)			0.00335063
161		SF3_P031001		1.00 (1.00 - 1.00)			0.00335063
162		SF3_P034001		1.00 (1.00 - 1.00)			0.00335063
163		SF3_P035001		1.00 (1.00 - 1.00)			0.00335063
164		SF3_P126001		1.00 (1.00 - 1.00)			0.00335063
165		SF3_P127001		1.00 (1.00 - 1.00)			0.00335063
166		SF3_P128001		1.00 (1.00 - 1.00)			0.00335063
167		SF3_P129001		1.00 (1.00 - 1.00)			0.00335063
168		SF3_P130001		1.00 (1.00 - 1.00)			0.00335063
169		PCT_SF3_P030006		1.01 (1.01 - 1.02)			0.00336111
170		PCT_SF3_P129003		1.02 (1.01 - 1.02)			0.00339414
171		PCT_SF3_PCT055009		1.02 (1.01 - 1.03)			0.00358173
172		PCT_SF1_P028G009		1.00 (1.00 - 1.00)			0.0036191
173		PCT_SF3_H045026		1.06 (1.03 - 1.08)			0.00374414
174		SF3_PCT069A001		1.00 (1.00 - 1.00)			0.00386512
175		PCT_SF3_PCT044032		1.09 (1.05 - 1.13)			0.00395086
176		PCT_SF3_PCT052007		1.01 (1.00 - 1.01)			0.00398654
177		SF3_P045001		1.00 (1.00 - 1.00)			0.00408297
178		PCT_SF1_P034017		1.04 (1.02 - 1.05)			0.00416733
179		PCT_SF3_PCT061062		0.99 (0.99 - 1.00)			0.00422234
180		PCT_SF1_H017064		1.04 (1.03 - 1.06)			0.00425136
181		PCT_SF3_P131002		1.02 (1.01 - 1.03)			0.00431543
182		PCT_SF3_P131003		0.98 (0.97 - 0.99)			0.00431543
183		SF3_PCT069I001		1.00 (1.00 - 1.00)			0.00445767
184		PCT_SF3_P090017		1.01 (1.01 - 1.02)			0.00446791
185		PCT_SF3_P093002		1.01 (1.00 - 1.01)			0.00457964
186		PCT_SF3_P093011		0.99 (0.99 - 1.00)			0.00457964
187		PCT_SF3_P159A002		1.01 (1.01 - 1.01)			0.00462709
188		PCT_SF3_P159A010		0.99 (0.99 - 0.99)			0.00462709
189		PCT_SF3_PCT075A002		1.01 (1.01 - 1.01)			0.00462709
190		PCT_SF3_PCT075A031		0.99 (0.99 - 0.99)			0.00462709
191		PCT_SF3_P030009		0.95 (0.94 - 0.97)			0.00464321
192		PCT_SF3_PCT075A003		1.02 (1.01 - 1.03)			0.00469836
193		PCT_SF3_H074004		1.03 (1.02 - 1.04)			0.005047
194		PCT_SF3_H045023		1.04 (1.03 - 1.06)			0.00521518
195		PCT_SF1_P030012		1.03 (1.02 - 1.04)			0.00521773
196		PCT_SF3_PCT052002		1.01 (1.00 - 1.01)			0.00536181
197		PCT_SF3_PCT052016		0.99 (0.99 - 1.00)			0.00536196
198		SF3_P101001		1.00 (1.00 - 1.00)			0.00571277
199		SF3_P102001		1.00 (1.00 - 1.00)			0.00571277
200		SF3_P103001		1.00 (1.00 - 1.00)			0.00571277
201		SF3_PCT008001		1.00 (1.00 - 1.00)			0.00571277
202		SF3_PCT009001		1.00 (1.00 - 1.00)			0.00571277
203		PCT_SF3_P026002		1.01 (1.01 - 1.02)			0.0058405
204		PCT_SF3_P026005		0.99 (0.98 - 0.99)			0.00584114
205		PCT_SF3_HCT005093		1.03 (1.02 - 1.04)			0.00591108
206		PCT_SF3_P093009		1.03 (1.02 - 1.03)			0.00593167
207		PCT_SF3_PCT061002		1.01 (1.00 - 1.01)			0.00605851
208		SF3_H075001		1.00 (1.00 - 1.00)			0.00606429
209		PCT_SF3_HCT022023		1.01 (1.01 - 1.01)			0.0062578
210		SF3_P144010		1.00 (1.00 - 1.00)			0.00626196
211		PCT_SF3_PCT049017		1.01 (1.01 - 1.02)			0.00627837
212		SF3_HCT046A001		1.00 (1.00 - 1.00)			0.00634254
213		PCT_SF3_HCT022022		1.01 (1.01 - 1.01)			0.00637117
214		PCT_SF3_HCT023024		1.01 (1.01 - 1.01)			0.00637117
215		PCT_SF3_HCT024024		1.01 (1.01 - 1.01)			0.00637117
216		PCT_SF3_HCT025010		1.01 (1.01 - 1.01)			0.00637117
217		PCT_SF3_HCT026010		1.01 (1.01 - 1.01)			0.00637117
218		PCT_SF3_HCT027010		1.01 (1.01 - 1.01)			0.00637117
219		PCT_SF3_H097037		0.99 (0.98 - 0.99)			0.00648658
220		PCT_SF3_HCT017077		0.99 (0.98 - 0.99)			0.00648658
221		SF3_P018001		1.00 (1.00 - 1.00)			0.0066948
222		SF3_P104001		1.00 (1.00 - 1.00)			0.0066948
223		SF3_PCT007001		1.00 (1.00 - 1.00)			0.0066948
224		SF3_PCT024001		1.00 (1.00 - 1.00)			0.0066948
225		SF3_PCT044001		1.00 (1.00 - 1.00)			0.0066948
226		PCT_SF3_HCT011016		1.02 (1.01 - 1.03)			0.00679575
227		SF3_HCT046I001		1.00 (1.00 - 1.00)			0.00691549
228		SF3_P015001		1.00 (1.00 - 1.00)			0.0073201
229		SF3_P017001		1.00 (1.00 - 1.00)			0.0073201
230		SF3_P044001		1.00 (1.00 - 1.00)			0.0073201
231		SF3_P048001		1.00 (1.00 - 1.00)			0.0073201
232		SF3_P076001		1.00 (1.00 - 1.00)			0.0073201
233		SF3_P090001		1.00 (1.00 - 1.00)			0.0073201
234		SF3_PCT003001		1.00 (1.00 - 1.00)			0.0073201
235		SF3_PCT038001		1.00 (1.00 - 1.00)			0.0073201
236		SF3_PCT059001		1.00 (1.00 - 1.00)			0.0073201
237		SF3_PCT060001		1.00 (1.00 - 1.00)			0.0073201
238		SF3_PCT061001		1.00 (1.00 - 1.00)			0.0073201
239		SF3_P043001		1.00 (1.00 - 1.00)			0.007447
240		SF3_P047001		1.00 (1.00 - 1.00)			0.007447
241		SF3_P131001		1.00 (1.00 - 1.00)			0.007447
242		SF3_P132001		1.00 (1.00 - 1.00)			0.007447
243		SF3_P133001		1.00 (1.00 - 1.00)			0.007447
244		SF3_P134001		1.00 (1.00 - 1.00)			0.007447
245		SF3_PCT035001		1.00 (1.00 - 1.00)			0.007447
246		SF3_PCT046001		1.00 (1.00 - 1.00)			0.007447
247		SF3_P039001		1.00 (1.00 - 1.00)			0.0075426
248		SF3_P116001		1.00 (1.00 - 1.00)			0.0075426
249		SF3_PCT025001		1.00 (1.00 - 1.00)			0.0075426
250		PCT_SF3_PCT060023		1.03 (1.02 - 1.04)			0.00769473
251		PCT_SF3_P151I002		1.01 (1.01 - 1.01)			0.0082243
252		PCT_SF3_P048018		1.02 (1.01 - 1.03)			0.0083461
253		SF3_PCT066A001		1.00 (1.00 - 1.00)			0.00852378
254		SF1_P031001		1.00 (1.00 - 1.00)			0.00869555
255		SF1_P034001		1.00 (1.00 - 1.00)			0.00869555
256		SF1_P035001		1.00 (1.00 - 1.00)			0.00869555
257		PCT_SF3_P159A007		1.01 (1.01 - 1.02)			0.00887854
258		SF3_H028001		1.00 (1.00 - 1.00)			0.00905635
259		SF3_P037001		1.00 (1.00 - 1.00)			0.00911993
260		SF3_P113001		1.00 (1.00 - 1.00)			0.00911993
261		SF3_P150A001		1.00 (1.00 - 1.00)			0.00922199
262		SF3_PCT071A001		1.00 (1.00 - 1.00)			0.00922199
263		SF3_PCT073A001		1.00 (1.00 - 1.00)			0.00922199
264		PCT_SF3_PCT065A007		1.08 (1.05 - 1.11)			0.00935002
265		PCT_SF3_PCT075A006		1.10 (1.06 - 1.14)			0.00935226
266		SF1_P005001		1.00 (1.00 - 1.00)			0.00938549
267		SF1_P006001		1.00 (1.00 - 1.00)			0.00938549
268		SF3_P124001		1.00 (1.00 - 1.00)			0.00949448
269		SF3_PCT031001		1.00 (1.00 - 1.00)			0.00949448
270		PCT_SF3_PCT052012		1.01 (1.00 - 1.01)			0.00957167
271		PCT_SF3_HCT006142		1.02 (1.01 - 1.02)			0.00968379
272		PCT_SF3_PCT065I007		1.08 (1.05 - 1.11)			0.00970475
273		SF3_P147A001		1.00 (1.00 - 1.00)			0.00977369
274		PCT_SF3_P154A013		0.99 (0.98 - 0.99)			0.0099614
275		SF3_PCT066I001		1.00 (1.00 - 1.00)			0.0100768
276		PCT_SF3_HCT005133		1.08 (1.05 - 1.11)			0.0101143
277		PCT_SF3_PCT053008		1.05 (1.03 - 1.06)			0.0102018
278		PCT_SF1_P018003		1.02 (1.01 - 1.03)			0.0102468
279		SF1_P032001		1.00 (1.00 - 1.00)			0.0103114
280		SF3_P068001		1.00 (1.00 - 1.00)			0.0103959
281		PCT_SF3_P123002		1.02 (1.01 - 1.03)			0.0104974
282		PCT_SF3_P123003		0.98 (0.97 - 0.99)			0.0104974
283		SF3_PCT062A001		1.00 (1.00 - 1.00)			0.0105384
284		SF3_PCT064A001		1.00 (1.00 - 1.00)			0.0105384
285		SF3_P036001		1.00 (1.00 - 1.00)			0.0105536
286		SF3_P111001		1.00 (1.00 - 1.00)			0.0105536
287		SF3_PCT023001		1.00 (1.00 - 1.00)			0.0105536
288		SF3_P150I001		1.00 (1.00 - 1.00)			0.0107728
289		SF3_PCT071I001		1.00 (1.00 - 1.00)			0.0107728
290		SF3_PCT073I001		1.00 (1.00 - 1.00)			0.0107728
291		PCT_SF1_P036015		1.01 (1.00 - 1.01)			0.0108441
292		SF3_P019001		1.00 (1.00 - 1.00)			0.0110065
293		SF3_P024001		1.00 (1.00 - 1.00)			0.0110065
294		SF3_P025001		1.00 (1.00 - 1.00)			0.0110065
295		SF3_P108001		1.00 (1.00 - 1.00)			0.0110065
296		SF3_P109001		1.00 (1.00 - 1.00)			0.0110065
297		SF3_P110001		1.00 (1.00 - 1.00)			0.0110065
298		SF3_P114001		1.00 (1.00 - 1.00)			0.0110065
299		SF3_P115001		1.00 (1.00 - 1.00)			0.0110065
300		SF3_PCT010001		1.00 (1.00 - 1.00)			0.0110065
301		SF3_PCT012001		1.00 (1.00 - 1.00)			0.0110065
302		SF3_PCT021001		1.00 (1.00 - 1.00)			0.0110065
303		SF3_PCT022001		1.00 (1.00 - 1.00)			0.0110065
304		SF3_P147I001		1.00 (1.00 - 1.00)			0.0111026
305		PCT_SF3_PCT038092		1.06 (1.04 - 1.09)			0.0113906
306		SF3_H046001		1.00 (1.00 - 1.00)			0.011583
307		PCT_SF3_P154I013		0.99 (0.98 - 0.99)			0.011584
308		PCT_SF3_H074006		1.02 (1.01 - 1.03)			0.0116104
309		PCT_SF3_PCT032016		1.03 (1.02 - 1.04)			0.0118552
310		PCT_SF3_PCT031016		1.03 (1.02 - 1.04)			0.0119198
311		SF3_PCT062I001		1.00 (1.00 - 1.00)			0.0120124
312		SF3_PCT064I001		1.00 (1.00 - 1.00)			0.0120124
313		SF3_P145A001		1.00 (1.00 - 1.00)			0.0123525
314		SF3_PCT063A001		1.00 (1.00 - 1.00)			0.0123525
315		SF1_P012A001		1.00 (1.00 - 1.00)			0.0126496
316		SF1_P027A001		1.00 (1.00 - 1.00)			0.0126496
317		SF1_PCT012A001		1.00 (1.00 - 1.00)			0.0126496
318		PCT_SF3_P009019		1.03 (1.02 - 1.04)			0.0128135
319		PCT_SF3_H084006		1.02 (1.01 - 1.03)			0.0132523
320		PCT_SF3_P093012		0.99 (0.99 - 1.00)			0.0136555
321		PCT_SF1_P035017		1.03 (1.02 - 1.05)			0.0136996
322		PCT_SF1_P028009		1.01 (1.00 - 1.01)			0.013748
323		PCT_SF3_P084006		1.07 (1.04 - 1.10)			0.0137962
324		PCT_SF3_PCT075H034		0.97 (0.96 - 0.98)			0.0138167
325		PCT_SF3_H026009		0.99 (0.98 - 0.99)			0.0140265
326		PCT_SF3_PCT075I003		1.02 (1.01 - 1.03)			0.0140507
327		PCT_SF3_H033014		1.02 (1.01 - 1.02)			0.0141418
328		PCT_SF3_HCT036A008		1.01 (1.01 - 1.02)			0.0141454
329		PCT_SF3_PCT012031		0.97 (0.95 - 0.98)			0.0141991
330		SF3_PCT068A001		1.00 (1.00 - 1.00)			0.0142151
331		SF3_P145I001		1.00 (1.00 - 1.00)			0.0142563
332		SF3_PCT063I001		1.00 (1.00 - 1.00)			0.0142563
333		SF3_P148A001		1.00 (1.00 - 1.00)			0.0145506
334		SF3_P042001		1.00 (1.00 - 1.00)			0.0147443
335		SF3_P119001		1.00 (1.00 - 1.00)			0.0147443
336		SF3_P120001		1.00 (1.00 - 1.00)			0.0147443
337		SF3_P121001		1.00 (1.00 - 1.00)			0.0147443
338		SF3_P122001		1.00 (1.00 - 1.00)			0.0147443
339		SF3_P123001		1.00 (1.00 - 1.00)			0.0147443
340		SF3_PCT026001		1.00 (1.00 - 1.00)			0.0147443
341		SF3_PCT027001		1.00 (1.00 - 1.00)			0.0147443
342		SF3_PCT028001		1.00 (1.00 - 1.00)			0.0147443
343		SF3_PCT029001		1.00 (1.00 - 1.00)			0.0147443
344		SF3_PCT030001		1.00 (1.00 - 1.00)			0.0147443
345		SF1_P040001		1.00 (1.00 - 1.00)			0.0150795
346		SF1_P041001		1.00 (1.00 - 1.00)			0.0150795
347		SF1_P042001		1.00 (1.00 - 1.00)			0.0150795
348		SF1_P043001		1.00 (1.00 - 1.00)			0.0150795
349		SF1_P044001		1.00 (1.00 - 1.00)			0.0150795
350		SF1_P045001		1.00 (1.00 - 1.00)			0.0150795
351		SF3_P001001		1.00 (1.00 - 1.00)			0.0150797
352		SF3_P005001		1.00 (1.00 - 1.00)			0.0150797
353		SF3_P006001		1.00 (1.00 - 1.00)			0.0150797
354		SF3_P007001		1.00 (1.00 - 1.00)			0.0150797
355		SF3_P008001		1.00 (1.00 - 1.00)			0.0150797
356		SF3_P009001		1.00 (1.00 - 1.00)			0.0150797
357		SF3_P021001		1.00 (1.00 - 1.00)			0.0150797
358		SF3_P094001		1.00 (1.00 - 1.00)			0.0150797
359		SF3_P097001		1.00 (1.00 - 1.00)			0.0150797
360		SF3_P098001		1.00 (1.00 - 1.00)			0.0150797
361		SF3_P099001		1.00 (1.00 - 1.00)			0.0150797
362		SF3_P100001		1.00 (1.00 - 1.00)			0.0150797
363		SF3_P105001		1.00 (1.00 - 1.00)			0.0150797
364		SF3_P106001		1.00 (1.00 - 1.00)			0.0150797
365		SF3_PCT015001		1.00 (1.00 - 1.00)			0.0150797
366		SF3_PCT016001		1.00 (1.00 - 1.00)			0.0150797
367		SF3_PCT017001		1.00 (1.00 - 1.00)			0.0150797
368		SF3_PCT068I001		1.00 (1.00 - 1.00)			0.0154385
369		PCT_SF3_P050075		1.04 (1.03 - 1.06)			0.015627
370		PCT_SF3_H062008		1.01 (1.01 - 1.02)			0.0159486
371		SF3_H063001		1.00 (1.00 - 1.00)			0.0159497
372		PCT_SF3_PCT051019		0.98 (0.97 - 0.99)			0.0161635
373		PCT_SF3_PCT059024		1.03 (1.02 - 1.04)			0.0166723
374		PCT_SF1_P036002		0.99 (0.99 - 1.00)			0.0167824
375		PCT_SF1_P036008		1.01 (1.00 - 1.01)			0.0167824
376		SF1_P001001		1.00 (1.00 - 1.00)			0.0168944
377		SF1_P002001		1.00 (1.00 - 1.00)			0.0168944
378		SF1_P003001		1.00 (1.00 - 1.00)			0.0168944
379		SF1_P004001		1.00 (1.00 - 1.00)			0.0168944
380		SF1_P007001		1.00 (1.00 - 1.00)			0.0168944
381		SF1_P008001		1.00 (1.00 - 1.00)			0.0168944
382		SF1_P012001		1.00 (1.00 - 1.00)			0.0168944
383		SF1_P027001		1.00 (1.00 - 1.00)			0.0168944
384		SF1_P039001		1.00 (1.00 - 1.00)			0.0168944
385		SF1_PCT011001		1.00 (1.00 - 1.00)			0.0168944
386		SF1_PCT012001		1.00 (1.00 - 1.00)			0.0168944
387		SF3_P003001		1.00 (1.00 - 1.00)			0.0168949
388		SF3_P148I001		1.00 (1.00 - 1.00)			0.0172037
389		PCT_SF3_P093007		1.02 (1.01 - 1.02)			0.0174203
390		SF1_P012I001		1.00 (1.00 - 1.00)			0.017566
391		SF1_P027I001		1.00 (1.00 - 1.00)			0.017566
392		SF1_PCT012I001		1.00 (1.00 - 1.00)			0.017566
393		SF1_P032A001		1.00 (1.00 - 1.00)			0.0176573
394		SF3_PCT014001		1.00 (1.00 - 1.00)			0.017842
395		SF1_P009001		1.00 (1.00 - 1.00)			0.018088
396		SF1_P010001		1.00 (1.00 - 1.00)			0.018088
397		PCT_SF3_PCT018067		1.15 (1.08 - 1.21)			0.0182293
398		SF3_P154A001		1.00 (1.00 - 1.00)			0.0185535
399		SF3_P160A001		1.00 (1.00 - 1.00)			0.0185535
400		SF1_P031A001		1.00 (1.00 - 1.00)			0.0187047
401		SF1_P034A001		1.00 (1.00 - 1.00)			0.0187047
402		SF1_P035A001		1.00 (1.00 - 1.00)			0.0187047
403		PCT_SF3_PCT059023		1.03 (1.02 - 1.04)			0.0188449
404		PCT_SF3_HCT036I008		1.01 (1.01 - 1.02)			0.018913
405		PCT_SF1_P034A018		1.06 (1.03 - 1.08)			0.0193986
406		PCT_SF3_HCT027011		1.01 (1.01 - 1.02)			0.0194324
407		PCT_SF3_P089007		1.02 (1.01 - 1.02)			0.0197732
408		PCT_SF1_P034I018		1.07 (1.04 - 1.09)			0.0202055
409		PCT_SF1_P034018		1.04 (1.02 - 1.06)			0.0204771
410		SF3_PCT065A001		1.00 (1.00 - 1.00)			0.0205224
411		SF3_HCT041D001		1.00 (0.99 - 1.00)			0.0206844
412		SF3_HCT044D001		1.00 (0.99 - 1.00)			0.0206844
413		SF3_HCT047D001		1.00 (0.99 - 1.00)			0.0206844
414		PCT_SF3_P120003		0.98 (0.97 - 0.99)			0.0207896
415		PCT_SF3_P120002		1.02 (1.01 - 1.03)			0.0207896
416		PCT_SF1_P021015		1.05 (1.03 - 1.06)			0.0208501
417		SF3_P154I001		1.00 (1.00 - 1.00)			0.0210587
418		SF3_P160I001		1.00 (1.00 - 1.00)			0.0210587
419		PCT_SF3_PCT038015		0.98 (0.97 - 0.99)			0.0211363
420		PCT_SF3_PCT049004		1.11 (1.06 - 1.15)			0.0212926
421		PCT_SF3_PCT065A009		0.96 (0.94 - 0.97)			0.0214165
422		PCT_SF3_P093008		1.01 (1.01 - 1.01)			0.0214348
423		PCT_SF3_P089005		1.01 (1.01 - 1.02)			0.0216581
424		PCT_SF1_P028007		1.01 (1.00 - 1.01)			0.021775
425		SF1_P032I001		1.00 (1.00 - 1.00)			0.0219066
426		SF1_H011A001		1.00 (1.00 - 1.00)			0.022488
427		SF1_P016A001		1.00 (1.00 - 1.00)			0.022488
428		SF1_PCT013A001		1.00 (1.00 - 1.00)			0.0224989
429		PCT_SF3_HCT011011		0.99 (0.98 - 0.99)			0.0225318
430		PCT_SF3_HCT006143		1.03 (1.02 - 1.05)			0.0236026
431		PCT_SF3_HCT009004		0.99 (0.98 - 0.99)			0.0236796
432		PCT_SF3_HCT041A006		1.02 (1.01 - 1.03)			0.0237099
433		PCT_SF3_HCT008012		0.99 (0.98 - 0.99)			0.0239789
434		SF3_P054001		1.00 (1.00 - 1.00)			0.0240549
435		SF3_P057001		1.00 (1.00 - 1.00)			0.0240549
436		SF3_P083001		1.00 (1.00 - 1.00)			0.0241318
437		SF3_PCT034001		1.00 (1.00 - 1.00)			0.0243197
438		SF1_P031I001		1.00 (1.00 - 1.00)			0.0243639
439		SF1_P034I001		1.00 (1.00 - 1.00)			0.0243639
440		SF1_P035I001		1.00 (1.00 - 1.00)			0.0243639
441		SF3_H015001		1.00 (1.00 - 1.00)			0.024521
442		SF3_H033001		1.00 (1.00 - 1.00)			0.024521
443		SF3_HCT009001		1.00 (1.00 - 1.00)			0.024521
444		SF3_P096001		1.00 (1.00 - 1.00)			0.024521
445		SF3_PCT065I001		1.00 (1.00 - 1.00)			0.024996
446		SF3_PCT018001		1.00 (1.00 - 1.00)			0.0256852
447		PCT_SF3_P087007		1.01 (1.01 - 1.02)			0.0258707
448		PCT_SF3_P151A002		1.01 (1.01 - 1.01)			0.0265647
449		SF3_P086001		1.00 (1.00 - 1.00)			0.0266168
450		PCT_SF3_H084004		1.03 (1.02 - 1.04)			0.0267464
451		SF1_H010001		1.00 (1.00 - 1.00)			0.027456
452		SF1_H011001		1.00 (1.00 - 1.00)			0.027456
453		SF1_P016001		1.00 (1.00 - 1.00)			0.027456
454		SF1_PCT013001		1.00 (1.00 - 1.00)			0.027456
455		SF1_H011I001		1.00 (1.00 - 1.00)			0.0275763
456		SF1_P016I001		1.00 (1.00 - 1.00)			0.0275763
457		SF3_P159A001		1.00 (1.00 - 1.00)			0.028151
458		SF3_PCT075A001		1.00 (1.00 - 1.00)			0.028151
459		PCT_SF3_H067026		0.99 (0.99 - 1.00)			0.0285448
460		SF1_PCT013I001		1.00 (1.00 - 1.00)			0.0287404
461		PCT_SF3_P092021		1.03 (1.02 - 1.04)			0.0295137
462		PCT_SF3_HCT004093		1.09 (1.05 - 1.12)			0.0295149
463		PCT_SF3_P092015		1.02 (1.01 - 1.03)			0.0295734
464		SF3_HCT037A001		1.00 (1.00 - 1.00)			0.0298754
465		PCT_SF3_H019093		1.02 (1.01 - 1.02)			0.0306623
466		PCT_SF3_HCT001051		1.02 (1.01 - 1.02)			0.0306623
467		SF3_P159I001		1.00 (1.00 - 1.00)			0.0309499
468		SF3_PCT075I001		1.00 (1.00 - 1.00)			0.0309499
469		PCT_SF3_P122002		1.02 (1.01 - 1.03)			0.0309829
470		PCT_SF3_P122003		0.98 (0.97 - 0.99)			0.0309829
471		PCT_SF3_PCT030019		1.03 (1.02 - 1.04)			0.0310007
472		SF3_P140001		1.00 (1.00 - 1.00)			0.0312721
473		SF3_P067001		1.00 (1.00 - 1.00)			0.0317005
474		SF3_P087001		1.00 (1.00 - 1.00)			0.0319761
475		SF3_P088001		1.00 (1.00 - 1.00)			0.0319761
476		SF3_P089001		1.00 (1.00 - 1.00)			0.0319761
477		SF3_PCT049001		1.00 (1.00 - 1.00)			0.0319761
478		SF3_PCT050001		1.00 (1.00 - 1.00)			0.0319761
479		SF3_PCT051001		1.00 (1.00 - 1.00)			0.0319761
480		PCT_SF3_P088002		1.01 (1.01 - 1.02)			0.0323489
481		SF3_P125001		1.00 (1.00 - 1.00)			0.0339446
482		SF3_PCT032001		1.00 (1.00 - 1.00)			0.0339446
483		PCT_SF3_HCT002023		1.04 (1.03 - 1.06)			0.034077
484		PCT_SF3_P044029		1.01 (1.01 - 1.02)			0.035524
485		SF3_HCT037I001		1.00 (1.00 - 1.00)			0.0362842
486		PCT_SF3_H084017		0.99 (0.99 - 0.99)			0.0367119
487		PCT_SF3_P092032		0.99 (0.99 - 1.00)			0.036932
488		SF3_HCT013001		1.00 (1.00 - 1.00)			0.0375267
489		SF3_HCT014001		1.00 (1.00 - 1.00)			0.0375267
490		SF3_HCT015001		1.00 (1.00 - 1.00)			0.0375267
491		SF3_HCT016001		1.00 (1.00 - 1.00)			0.0375267
492		PCT_SF3_P159A005		1.05 (1.03 - 1.07)			0.0375359
493		PCT_SF3_PCT075I046		0.98 (0.98 - 0.99)			0.0376142
494		PCT_SF3_PCT060024		1.02 (1.01 - 1.03)			0.0379816
495		PCT_SF3_PCT075I017		1.01 (1.01 - 1.02)			0.0382159
496		PCT_SF3_H074017		0.99 (0.99 - 1.00)			0.0382783
497		PCT_SF3_P093005		1.01 (1.01 - 1.02)			0.03855
498		PCT_SF1_H017048		1.03 (1.02 - 1.04)			0.0394532
499		PCT_SF3_P050026		0.93 (0.90 - 0.96)			0.0404543
500		SF3_PCT048001		1.00 (1.00 - 1.00)			0.0410731
501		SF3_P078001		1.00 (1.00 - 1.00)			0.0418605
502		SF3_PCT036001		1.00 (1.00 - 1.00)			0.0418605
503		SF3_PCT037001		1.00 (1.00 - 1.00)			0.0418605
504		SF3_PCT041001		1.00 (1.00 - 1.00)			0.0418605
505		PCT_SF3_PCT075A046		0.99 (0.98 - 0.99)			0.0434881
506		PCT_SF3_PCT044023		0.92 (0.89 - 0.96)			0.043981
507		PCT_SF3_P076003		1.02 (1.01 - 1.03)			0.0440799
508		PCT_SF3_P092009		1.02 (1.01 - 1.03)			0.0441291
509		PCT_SF3_PCT050036		1.20 (1.11 - 1.29)			0.0450597
510		PCT_SF3_HCT010013		1.01 (1.00 - 1.01)			0.0462118
511		PCT_SF3_HCT006141		1.02 (1.01 - 1.03)			0.0464355
512		PCT_SF3_HCT026012		1.01 (1.01 - 1.02)			0.046612
513		PCT_SF3_P146I015		1.01 (1.01 - 1.01)			0.0469095
514		PCT_SF3_PCT012033		0.91 (0.88 - 0.95)			0.0469732
515		PCT_SF3_PCT052013		1.02 (1.01 - 1.03)			0.0485053
516		PCT_SF3_P052012		0.98 (0.97 - 0.99)			0.0486366
517		PCT_SF3_HCT017036		1.03 (1.02 - 1.04)			0.0499693
518		PCT_SF3_P015015		1.01 (1.00 - 1.01)			0.0500063
519		PCT_SF3_P017015		1.01 (1.00 - 1.01)			0.0500063
520		PCT_SF3_P044025		1.01 (1.00 - 1.01)			0.0500063
521		PCT_SF3_P048017		1.01 (1.00 - 1.01)			0.0500063
522		PCT_SF3_PCT003021		1.01 (1.00 - 1.01)			0.0500063
523		PCT_SF3_PCT038073		1.01 (1.00 - 1.01)			0.0500063
524		PCT_SF3_PCT016049		0.99 (0.99 - 0.99)			0.0501898
525		PCT_SF3_H054008		1.01 (1.00 - 1.01)			0.05065
526		SF3_P153A001		1.00 (1.00 - 1.00)			0.051015
527		PCT_SF3_HCT001046		1.07 (1.04 - 1.09)			0.0513282
528		PCT_SF3_PCT075A017		1.01 (1.01 - 1.02)			0.0514179
529		SF3_H056001		1.00 (1.00 - 1.00)			0.0524589
530		PCT_SF3_HCT006045		0.81 (0.74 - 0.88)			0.0528814
531		PCT_SF3_PCT052015		1.01 (1.01 - 1.02)			0.0530722
532		SF3_P158A001		1.00 (1.00 - 1.00)			0.053378
533		PCT_SF3_P090020		1.03 (1.02 - 1.04)			0.0554002
534		PCT_SF1_P024008		1.01 (1.01 - 1.01)			0.055727
535		PCT_SF3_PCT050034		0.97 (0.96 - 0.98)			0.0558572
536		PCT_SF1_P027I018		1.03 (1.01 - 1.04)			0.0562761
537		SF3_P158I001		1.00 (1.00 - 1.00)			0.0566119
538		PCT_SF3_HCT017004		1.06 (1.03 - 1.08)			0.0567976
539		PCT_SF3_H074007		1.02 (1.01 - 1.02)			0.0570024
540		SF3_H078001		1.00 (1.00 - 1.00)			0.0582967
541		SF3_H081001		1.00 (1.00 - 1.00)			0.0582967
542		SF3_P153I001		1.00 (1.00 - 1.00)			0.0592076
543		PCT_SF3_P130003		1.02 (1.01 - 1.02)			0.059771
544		PCT_SF3_H043028		1.05 (1.03 - 1.07)			0.060612
545		PCT_SF3_HCT006135		1.07 (1.04 - 1.10)			0.0638539
546		PCT_SF3_HCT009010		1.01 (1.01 - 1.01)			0.0645901
547		PCT_SF3_P050016		1.09 (1.05 - 1.13)			0.0668559
548		PCT_SF3_P052004		1.02 (1.01 - 1.03)			0.0673699
549		PCT_SF3_HCT028003		0.99 (0.98 - 0.99)			0.0681085
550		PCT_SF3_HCT001044		1.02 (1.01 - 1.03)			0.0690809
551		PCT_SF3_HCT026011		1.03 (1.02 - 1.05)			0.0695126
552		PCT_SF3_PCT044031		1.05 (1.03 - 1.08)			0.0699251
553		PCT_SF3_P092020		1.01 (1.01 - 1.02)			0.0699718
554		PCT_SF3_PCT050092		1.17 (1.09 - 1.25)			0.0714961
555		PCT_SF3_HCT041I017		0.99 (0.99 - 1.00)			0.0737676
556		PCT_SF1_P027I017		1.02 (1.01 - 1.03)			0.0738349
557		SF3_H025001		1.00 (1.00 - 1.00)			0.0741346
558		PCT_SF3_PCT050122		0.97 (0.96 - 0.98)			0.0744337
559		PCT_SF3_H098014		0.99 (0.99 - 0.99)			0.0750603
560		PCT_SF3_HCT018071		0.99 (0.99 - 1.00)			0.0761097
561		PCT_SF3_PCT065I006		1.01 (1.01 - 1.02)			0.0762224
562		PCT_SF3_PCT029019		1.03 (1.02 - 1.05)			0.0765589
563		PCT_SF3_H019083		1.01 (1.01 - 1.02)			0.0772234
564		PCT_SF3_HCT001043		1.01 (1.01 - 1.02)			0.0772234
565		PCT_SF3_H097039		0.97 (0.95 - 0.98)			0.0792584
566		PCT_SF3_P151I013		0.99 (0.98 - 0.99)			0.0827162
567		PCT_SF1_P027A018		1.03 (1.01 - 1.04)			0.0844314
568		PCT_SF3_P092017		1.03 (1.02 - 1.04)			0.0847108
569		PCT_SF3_PCT049006		1.09 (1.05 - 1.13)			0.085779
570		PCT_SF3_HCT041A017		0.99 (0.99 - 1.00)			0.0861568
571		PCT_SF3_PCT055010		1.03 (1.02 - 1.04)			0.0870271
572		PCT_SF3_P146A015		1.01 (1.01 - 1.01)			0.0878885
573		PCT_SF3_P033006		1.02 (1.01 - 1.03)			0.0884256
574		PCT_SF3_PCT046022		0.94 (0.92 - 0.97)			0.089071
575		SF3_P144009		1.00 (1.00 - 1.00)			0.0925176
576		PCT_SF3_H043032		1.22 (1.12 - 1.33)			0.0936947
577		PCT_SF3_PCT049014		1.21 (1.12 - 1.32)			0.094049
578		PCT_SF1_P034A016		1.01 (1.01 - 1.02)			0.0958659
579		PCT_SF3_HCT008020		0.98 (0.98 - 0.99)			0.0963175
580		PCT_SF3_P151A013		0.99 (0.98 - 0.99)			0.0975537
581		PCT_SF1_P027018		1.03 (1.02 - 1.04)			0.0979901
582		PCT_SF3_PCT016068		1.15 (1.08 - 1.22)			0.0992354
583		PCT_SF3_PCT027019		1.03 (1.02 - 1.04)			0.099352
584		PCT_SF3_H090014		0.99 (0.99 - 0.99)			0.0999898
585		PCT_SF3_HCT025012		1.01 (1.01 - 1.02)			0.100339
586		PCT_SF3_P119003		1.02 (1.01 - 1.03)			0.101428
587		PCT_SF3_P119002		0.98 (0.98 - 0.99)			0.101428
588		PCT_SF3_H097033		0.97 (0.95 - 0.98)			0.102944
589		PCT_SF1_H017047		1.02 (1.01 - 1.02)			0.106719
590		PCT_SF1_P035018		1.03 (1.02 - 1.04)			0.106797
591		PCT_SF3_PCT018026		1.87 (1.42 - 2.45)			0.106876
592		PCT_SF1_P035A018		1.04 (1.02 - 1.06)			0.107378
593		PCT_SF3_P092023		1.09 (1.05 - 1.13)			0.10819
594		PCT_SF3_PCT034008		1.06 (1.03 - 1.08)			0.111304
595		PCT_SF1_P043003		0.95 (0.92 - 0.97)			0.111585
596		PCT_SF1_P043002		1.06 (1.03 - 1.08)			0.111585
597		PCT_SF1_P027G007		0.99 (0.99 - 0.99)			0.116462
598		PCT_SF3_PCT061063		1.00 (0.99 - 1.00)			0.118694
599		PCT_SF3_H028002		1.00 (0.99 - 1.00)			0.120758
600		PCT_SF3_H028003		1.00 (1.00 - 1.01)			0.120758
601		SF3_HCT043I001		1.00 (1.00 - 1.00)			0.121649
602		PCT_SF1_P027A017		1.02 (1.01 - 1.03)			0.122024
603		SF3_HCT043A001		1.00 (1.00 - 1.00)			0.12264
604		PCT_SF3_P090021		1.07 (1.04 - 1.11)			0.123392
605		PCT_SF3_HCT011017		1.02 (1.01 - 1.03)			0.12905
606		PCT_SF3_PCT072I071		1.04 (1.02 - 1.06)			0.129097
607		PCT_SF3_P016019		1.00 (1.00 - 1.01)			0.129809
608		PCT_SF1_P034016		1.01 (1.01 - 1.01)			0.130044
609		PCT_SF1_H017055		1.03 (1.02 - 1.05)			0.130601
610		PCT_SF3_H023008		0.99 (0.98 - 0.99)			0.132004
611		PCT_SF1_P003016		1.93 (1.44 - 2.58)			0.134538
612		SF3_P112001		1.00 (1.00 - 1.00)			0.13481
613		PCT_SF3_HCT013003		1.00 (0.99 - 1.00)			0.135341
614		PCT_SF3_PCT055011		1.03 (1.02 - 1.05)			0.138996
615		SF3_P056004		1.00 (1.00 - 1.00)			0.141202
616		SF3_HCT046D001		1.00 (1.00 - 1.00)			0.141275
617		PCT_SF3_PCT061019		1.03 (1.02 - 1.05)			0.143862
618		PCT_SF1_P035D011		1.01 (1.00 - 1.01)			0.145724
619		PCT_SF3_P017018		1.03 (1.01 - 1.04)			0.146012
620		PCT_SF3_P121002		1.02 (1.01 - 1.03)			0.147492
621		PCT_SF3_P121003		0.98 (0.97 - 0.99)			0.147492
622		PCT_SF3_H019074		1.01 (1.01 - 1.02)			0.148239
623		PCT_SF3_HCT001036		1.01 (1.01 - 1.02)			0.148239
624		PCT_SF3_H098005		1.04 (1.02 - 1.06)			0.149484
625		PCT_SF3_PCT018069		1.02 (1.01 - 1.03)			0.151208
626		PCT_SF3_HCT041I003		1.02 (1.01 - 1.03)			0.158388
627		PCT_SF3_H038004		0.99 (0.98 - 0.99)			0.158417
628		PCT_SF3_HCT008011		0.99 (0.98 - 0.99)			0.158417
629		PCT_SF3_H084007		1.02 (1.01 - 1.03)			0.16031
630		SF3_P085003		1.00 (1.00 - 1.00)			0.169684
631		PCT_SF1_P034I016		1.02 (1.01 - 1.02)			0.170523
632		PCT_SF3_H032014		1.02 (1.01 - 1.03)			0.171581
633		PCT_SF3_PCT028019		1.03 (1.02 - 1.05)			0.176136
634		PCT_SF3_P087003		1.05 (1.03 - 1.08)			0.176393
635		PCT_SF3_H074008		1.02 (1.01 - 1.02)			0.17762
636		PCT_SF3_PCT073I022		0.95 (0.92 - 0.97)			0.18437
637		PCT_SF1_P030A013		1.02 (1.01 - 1.03)			0.185418
638		PCT_SF1_H017042		1.01 (1.01 - 1.02)			0.18771
639		PCT_SF3_P090023		1.00 (0.99 - 1.00)			0.188383
640		PCT_SF3_PCT059026		1.00 (0.99 - 1.00)			0.188383
641		PCT_SF3_PCT060026		1.00 (0.99 - 1.00)			0.188383
642		PCT_SF3_P009018		1.02 (1.01 - 1.03)			0.189145
643		PCT_SF1_P036006		0.99 (0.98 - 0.99)			0.189348
644		PCT_SF1_P036019		1.01 (1.01 - 1.02)			0.190678
645		PCT_SF3_P012015		1.01 (1.01 - 1.01)			0.193407
646		SF3_PCT045004		1.00 (1.00 - 1.00)			0.19417
647		PCT_SF3_HCT014037		1.02 (1.01 - 1.03)			0.194326
648		PCT_SF3_PCT063A014		0.96 (0.95 - 0.98)			0.194772
649		PCT_SF3_PCT076I015		1.01 (1.01 - 1.02)			0.195251
650		PCT_SF3_P043007		1.04 (1.02 - 1.06)			0.197468
651		PCT_SF3_P015016		1.01 (1.01 - 1.01)			0.198402
652		PCT_SF3_PCT038074		1.01 (1.01 - 1.01)			0.198402
653		PCT_SF1_P019018		1.01 (1.01 - 1.02)			0.199938
654		SF3_PCT040005		1.00 (1.00 - 1.00)			0.200714
655		PCT_SF3_P089023		1.00 (0.99 - 1.00)			0.201733
656		PCT_SF3_HCT015052		1.04 (1.02 - 1.06)			0.202684
657		SF3_P074001		1.00 (1.00 - 1.00)			0.203596
658		PCT_SF3_P084019		0.96 (0.95 - 0.98)			0.207782
659		PCT_SF1_P035A016		1.01 (1.01 - 1.02)			0.210814
660		PCT_SF1_P035016		1.01 (1.00 - 1.01)			0.215589
661		PCT_SF3_HCT017088		0.99 (0.98 - 0.99)			0.215853
662		PCT_SF1_H017053		1.02 (1.01 - 1.02)			0.217361
663		PCT_SF3_PCT052020		1.00 (0.99 - 1.00)			0.217581
664		PCT_SF3_P088009		1.04 (1.02 - 1.06)			0.218763
665		PCT_SF3_P026004		1.00 (0.99 - 1.00)			0.219488
666		PCT_SF3_P016010		1.00 (1.00 - 1.01)			0.220119
667		PCT_SF3_P016002		1.00 (0.99 - 1.00)			0.220119
668		SF3_P146A001		1.00 (1.00 - 1.00)			0.221014
669		SF3_P151A001		1.00 (1.00 - 1.00)			0.221014
670		SF3_PCT072A001		1.00 (1.00 - 1.00)			0.221014
671		PCT_SF3_P093013		1.00 (0.99 - 1.00)			0.223251
672		PCT_SF3_PCT073A022		0.95 (0.92 - 0.97)			0.22918
673		PCT_SF3_P147A010		0.96 (0.95 - 0.98)			0.231411
674		SF3_HCT029A001		1.00 (1.00 - 1.00)			0.232023
675		SF3_HCT030A001		1.00 (1.00 - 1.00)			0.232023
676		SF3_HCT031A001		1.00 (1.00 - 1.00)			0.232023
677		SF3_HCT032A001		1.00 (1.00 - 1.00)			0.232023
678		SF3_HCT033A001		1.00 (1.00 - 1.00)			0.232023
679		PCT_SF3_P160I002		1.01 (1.01 - 1.01)			0.239903
680		PCT_SF3_P160I022		0.99 (0.99 - 0.99)			0.239903
681		SF3_P146I001		1.00 (1.00 - 1.00)			0.239904
682		SF3_P151I001		1.00 (1.00 - 1.00)			0.239904
683		SF3_PCT072I001		1.00 (1.00 - 1.00)			0.239904
684		PCT_SF3_H030003		1.00 (1.00 - 1.00)			0.240294
685		SF1_H015A001		1.00 (1.00 - 1.00)			0.244438
686		SF1_H016A001		1.00 (1.00 - 1.00)			0.244438
687		SF1_P015A001		1.00 (1.00 - 1.00)			0.244438
688		SF1_P026A001		1.00 (1.00 - 1.00)			0.244438
689		PCT_SF3_HCT044I014		0.99 (0.99 - 1.00)			0.245028
690		SF3_HCT034A001		1.00 (1.00 - 1.00)			0.246333
691		SF3_HCT035A001		1.00 (1.00 - 1.00)			0.246333
692		PCT_SF3_HCT017020		1.04 (1.02 - 1.06)			0.247286
693		PCT_SF3_P160I016		1.01 (1.01 - 1.02)			0.247464
694		PCT_SF3_P160I009		1.01 (1.01 - 1.02)			0.248089
695		PCT_SF3_PCT007010		1.10 (1.05 - 1.15)			0.254507
696		PCT_SF3_P092033		1.00 (0.99 - 1.00)			0.254936
697		SF3_H013001		1.00 (1.00 - 1.00)			0.256304
698		SF3_HCT029I001		1.00 (1.00 - 1.00)			0.256304
699		SF3_HCT030I001		1.00 (1.00 - 1.00)			0.256304
700		SF3_HCT031I001		1.00 (1.00 - 1.00)			0.256304
701		SF3_HCT032I001		1.00 (1.00 - 1.00)			0.256304
702		PCT_SF3_PCT052017		1.00 (0.99 - 1.00)			0.256443
703		SF3_PCT042011		1.00 (1.00 - 1.00)			0.257139
704		PCT_SF3_PCT075A057		0.95 (0.93 - 0.97)			0.260232
705		PCT_SF3_HCT044I006		1.02 (1.01 - 1.03)			0.261869
706		PCT_SF3_PCT068G031		1.01 (1.00 - 1.01)			0.26373
707		PCT_SF1_P030I013		1.02 (1.01 - 1.03)			0.267774
708		PCT_SF1_P004018		1.97 (1.45 - 2.69)			0.269375
709		PCT_SF3_P087005		1.04 (1.02 - 1.07)			0.269753
710		PCT_SF3_PCT034005		1.28 (1.14 - 1.43)			0.270327
711		SF3_HCT033I001		1.00 (1.00 - 1.00)			0.272233
712		SF3_HCT034I001		1.00 (1.00 - 1.00)			0.272233
713		SF3_HCT035I001		1.00 (1.00 - 1.00)			0.272233
714		PCT_SF3_HCT027012		1.08 (1.04 - 1.12)			0.275408
715		PCT_SF3_H104003		0.99 (0.98 - 0.99)			0.275891
716		PCT_SF3_H104002		1.01 (1.01 - 1.02)			0.275891
717		PCT_SF3_PCT016070		1.03 (1.01 - 1.04)			0.277405
718		PCT_SF1_P028A007		1.01 (1.00 - 1.01)			0.281069
719		PCT_SF3_H084008		1.02 (1.01 - 1.02)			0.28382
720		SF1_H015I001		1.00 (1.00 - 1.00)			0.283916
721		SF1_H016I001		1.00 (1.00 - 1.00)			0.283916
722		SF1_P015I001		1.00 (1.00 - 1.00)			0.283916
723		SF1_P026I001		1.00 (1.00 - 1.00)			0.283916
724		PCT_SF1_P027017		1.02 (1.01 - 1.03)			0.285786
725		SF3_P040001		1.00 (1.00 - 1.00)			0.286328
726		SF3_P117001		1.00 (1.00 - 1.00)			0.286328
727		SF3_P118001		1.00 (1.00 - 1.00)			0.286328
728		PCT_SF3_P092003		1.01 (1.01 - 1.02)			0.288142
729		PCT_SF3_P048019		1.01 (1.01 - 1.02)			0.29039
730		PCT_SF3_P046017		0.99 (0.99 - 1.00)			0.290669
731		PCT_SF3_PCT075G004		1.01 (1.00 - 1.01)			0.291175
732		PCT_SF3_HCT023042		1.03 (1.01 - 1.04)			0.291721
733		PCT_SF3_HCT044A014		0.99 (0.99 - 1.00)			0.295381
734		PCT_SF3_PCT038076		1.04 (1.02 - 1.06)			0.296704
735		PCT_SF3_HCT008053		1.03 (1.02 - 1.04)			0.305407
736		PCT_SF1_P020015		1.01 (1.01 - 1.01)			0.305436
737		PCT_SF1_P023008		1.01 (1.01 - 1.01)			0.305436
738		PCT_SF3_HCT006145		1.03 (1.02 - 1.04)			0.306052
739		PCT_SF3_P018013		0.99 (0.98 - 0.99)			0.306778
740		PCT_SF3_PCT007097		0.99 (0.98 - 0.99)			0.306778
741		SF3_HCT048D003		0.99 (0.99 - 1.00)			0.311248
742		PCT_SF3_HCT024026		1.04 (1.02 - 1.06)			0.311954
743		PCT_SF3_P090019		1.04 (1.02 - 1.05)			0.318388
744		PCT_SF3_PCT076I007		1.01 (1.00 - 1.01)			0.320754
745		SF3_HCT012003		1.00 (1.00 - 1.00)			0.321842
746		PCT_SF1_PCT012162		0.67 (0.56 - 0.81)			0.321849
747		PCT_SF3_H045022		1.04 (1.02 - 1.05)			0.324483
748		PCT_SF1_P028A009		1.01 (1.00 - 1.01)			0.326295
749		PCT_SF3_P016021		1.03 (1.02 - 1.04)			0.333433
750		SF3_H076001		1.00 (1.00 - 1.00)			0.339504
751		PCT_SF3_PCT061064		0.99 (0.99 - 1.00)			0.340266
752		PCT_SF1_P028I007		1.01 (1.00 - 1.01)			0.341611
753		PCT_SF3_HCT005112		1.09 (1.05 - 1.13)			0.351488
754		PCT_SF3_PCT035043		1.15 (1.08 - 1.22)			0.351579
755		PCT_SF3_P015002		0.99 (0.99 - 1.00)			0.351736
756		PCT_SF3_P015008		1.01 (1.00 - 1.01)			0.351736
757		PCT_SF3_P017002		0.99 (0.99 - 1.00)			0.351736
758		PCT_SF3_P017008		1.01 (1.00 - 1.01)			0.351736
759		PCT_SF3_P044002		0.99 (0.99 - 1.00)			0.351736
760		PCT_SF3_P044019		1.01 (1.00 - 1.01)			0.351736
761		PCT_SF3_P048002		0.99 (0.99 - 1.00)			0.351736
762		PCT_SF3_P048011		1.01 (1.00 - 1.01)			0.351736
763		PCT_SF3_PCT003002		0.99 (0.99 - 1.00)			0.351736
764		PCT_SF3_PCT003011		1.01 (1.00 - 1.01)			0.351736
765		PCT_SF3_PCT038002		0.99 (0.99 - 1.00)			0.351736
766		PCT_SF3_PCT038037		1.01 (1.00 - 1.01)			0.351736
767		PCT_SF3_HCT017066		1.04 (1.02 - 1.06)			0.357832
768		PCT_SF1_P028006		1.00 (0.99 - 1.00)			0.361682
769		PCT_SF3_PCT061021		1.05 (1.03 - 1.08)			0.362108
770		PCT_SF3_P018010		1.05 (1.02 - 1.07)			0.362923
771		PCT_SF3_PCT007070		1.05 (1.02 - 1.07)			0.362923
772		PCT_SF3_P013014		1.03 (1.01 - 1.04)			0.364939
773		PCT_SF3_HCT041I008		1.01 (1.01 - 1.02)			0.370405
774		PCT_SF3_P010007		1.00 (0.99 - 1.00)			0.373555
775		SF3_H079001		1.00 (1.00 - 1.00)			0.389398
776		SF3_H086001		1.00 (1.00 - 1.00)			0.389398
777		PCT_SF3_P088004		1.03 (1.01 - 1.04)			0.393323
778		SF1_P028A001		1.00 (1.00 - 1.00)			0.397196
779		PCT_SF3_PCT016017		0.71 (0.61 - 0.83)			0.398815
780		PCT_SF3_H015002		1.00 (0.99 - 1.00)			0.400938
781		PCT_SF3_H033002		1.00 (0.99 - 1.00)			0.400938
782		PCT_SF3_HCT009002		1.00 (0.99 - 1.00)			0.400938
783		PCT_SF3_H015003		1.00 (1.00 - 1.01)			0.400938
784		PCT_SF3_H033013		1.00 (1.00 - 1.01)			0.400938
785		PCT_SF3_HCT009009		1.00 (1.00 - 1.01)			0.400938
786		PCT_SF3_HCT018007		1.02 (1.01 - 1.03)			0.403391
787		PCT_SF3_HCT008054		1.02 (1.01 - 1.03)			0.408012
788		PCT_SF3_PCT050088		1.20 (1.10 - 1.31)			0.410172
789		PCT_SF3_PCT049032		0.99 (0.98 - 0.99)			0.414212
790		PCT_SF3_P017016		1.01 (1.00 - 1.01)			0.415064
791		PCT_SF1_P030A012		1.02 (1.01 - 1.03)			0.415094
792		PCT_SF3_HCT017073		0.99 (0.99 - 1.00)			0.417453
793		PCT_SF3_P052003		1.02 (1.01 - 1.02)			0.441752
794		PCT_SF3_PCT017070		1.06 (1.03 - 1.09)			0.450644
795		PCT_SF3_PCT044057		1.12 (1.06 - 1.18)			0.45274
796		PCT_SF3_PCT038095		1.07 (1.04 - 1.11)			0.45454
797		SF3_PCT076A001		1.00 (1.00 - 1.00)			0.460667
798		SF3_PCT076I001		1.00 (1.00 - 1.00)			0.46098
799		SF3_PCT042003		1.00 (1.00 - 1.00)			0.462997
800		SF1_P028I001		1.00 (1.00 - 1.00)			0.464358
801		PCT_SF3_H084016		0.99 (0.99 - 1.00)			0.46646
802		PCT_SF1_P035I016		1.01 (1.01 - 1.02)			0.470575
803		PCT_SF1_P022008		1.01 (1.01 - 1.01)			0.471373
804		PCT_SF3_PCT064A005		1.01 (1.00 - 1.01)			0.473035
805		PCT_SF3_PCT061029		1.04 (1.02 - 1.07)			0.474154
806		PCT_SF3_P055048		0.97 (0.95 - 0.98)			0.476631
807		PCT_SF3_PCT062B007		1.02 (1.01 - 1.03)			0.478557
808		PCT_SF3_PCT012002		1.02 (1.01 - 1.02)			0.480945
809		PCT_SF3_PCT012024		0.99 (0.98 - 0.99)			0.480945
810		PCT_SF3_HCT017028		0.97 (0.95 - 0.98)			0.487191
811		PCT_SF3_PCT063I002		1.02 (1.01 - 1.03)			0.49331
812		PCT_SF3_PCT063I013		0.98 (0.97 - 0.99)			0.49331
813		SF3_PCT070A001		1.00 (1.00 - 1.00)			0.49996
814		SF3_HCT042I001		1.00 (1.00 - 1.00)			0.501474
815		PCT_SF3_PCT064I005		1.01 (1.00 - 1.01)			0.501951
816		PCT_SF3_H090023		1.01 (1.01 - 1.02)			0.511799
817		SF3_PCT065D001		1.00 (1.00 - 1.00)			0.515584
818		PCT_SF3_P024005		1.01 (1.00 - 1.01)			0.51595
819		SF3_PCT070I001		1.00 (1.00 - 1.00)			0.517411
820		PCT_SF1_P034015		1.01 (1.00 - 1.01)			0.518553
821		PCT_SF1_P035015		1.01 (1.00 - 1.01)			0.518553
822		SF3_P010001		1.00 (1.00 - 1.00)			0.524676
823		SF3_P012001		1.00 (1.00 - 1.00)			0.524676
824		SF3_P013001		1.00 (1.00 - 1.00)			0.524676
825		SF3_P014001		1.00 (1.00 - 1.00)			0.524676
826		SF3_P020001		1.00 (1.00 - 1.00)			0.524676
827		SF3_P052001		1.00 (1.00 - 1.00)			0.524676
828		SF3_P055001		1.00 (1.00 - 1.00)			0.524676
829		SF3_P058001		1.00 (1.00 - 1.00)			0.524676
830		SF3_P059001		1.00 (1.00 - 1.00)			0.524676
831		SF3_P060001		1.00 (1.00 - 1.00)			0.524676
832		SF3_P061001		1.00 (1.00 - 1.00)			0.524676
833		SF3_P062001		1.00 (1.00 - 1.00)			0.524676
834		SF3_P063001		1.00 (1.00 - 1.00)			0.524676
835		SF3_P064001		1.00 (1.00 - 1.00)			0.524676
836		SF3_P065001		1.00 (1.00 - 1.00)			0.524676
837		SF3_P066001		1.00 (1.00 - 1.00)			0.524676
838		SF3_P092001		1.00 (1.00 - 1.00)			0.524676
839		SF3_P093001		1.00 (1.00 - 1.00)			0.524676
840		SF3_PCT001001		1.00 (1.00 - 1.00)			0.524676
841		SF3_PCT006001		1.00 (1.00 - 1.00)			0.524676
842		PCT_SF3_HCT027007		1.00 (0.99 - 1.00)			0.52675
843		SF3_H027001		0.93 (0.89 - 0.96)			0.527949
844		PCT_SF3_H038010		1.01 (1.00 - 1.01)			0.531426
845		PCT_SF3_HCT008052		1.01 (1.00 - 1.01)			0.531426
846		PCT_SF3_PCT063A013		0.98 (0.97 - 0.99)			0.531446
847		PCT_SF3_PCT063A002		1.02 (1.01 - 1.03)			0.531446
848		SF3_H024001		0.93 (0.89 - 0.96)			0.531723
849		PCT_SF3_PCT012032		0.94 (0.91 - 0.97)			0.536485
850		PCT_SF3_P084010		1.06 (1.03 - 1.09)			0.541354
851		PCT_SF3_PCT061018		1.04 (1.02 - 1.06)			0.543537
852		PCT_SF3_HCT041A008		1.01 (1.01 - 1.02)			0.547039
853		PCT_SF3_HCT019004		1.02 (1.01 - 1.02)			0.547973
854		PCT_SF3_PCT012035		0.71 (0.60 - 0.84)			0.54808
855		PCT_SF3_P011013		1.02 (1.01 - 1.02)			0.549182
856		SF3_H085001		1.00 (1.00 - 1.00)			0.553667
857		PCT_SF3_H038005		0.99 (0.98 - 0.99)			0.557363
858		PCT_SF3_HCT008019		0.99 (0.98 - 0.99)			0.557363
859		PCT_SF3_H084018		0.99 (0.98 - 0.99)			0.558855
860		SF3_HCT042A001		1.00 (1.00 - 1.00)			0.56258
861		PCT_SF3_H017011		1.01 (1.00 - 1.01)			0.562628
862		PCT_SF3_HCT001050		1.01 (1.00 - 1.01)			0.562628
863		PCT_SF3_HCT002020		1.01 (1.00 - 1.01)			0.562628
864		PCT_SF3_HCT003044		1.01 (1.00 - 1.01)			0.562628
865		PCT_SF3_P090018		1.04 (1.02 - 1.06)			0.571846
866		PCT_SF3_HCT041A003		1.02 (1.01 - 1.03)			0.579256
867		SF3_H057001		1.00 (1.00 - 1.00)			0.58132
868		PCT_SF3_P044006		0.99 (0.99 - 1.00)			0.592072
869		PCT_SF1_H011003		1.00 (1.00 - 1.01)			0.59801
870		PCT_SF1_H011002		1.00 (0.99 - 1.00)			0.59802
871		SF3_H007001		1.00 (1.00 - 1.00)			0.602962
872		SF3_H009001		1.00 (1.00 - 1.00)			0.602962
873		SF3_H010001		1.00 (1.00 - 1.00)			0.602962
874		SF3_H011001		1.00 (1.00 - 1.00)			0.602962
875		SF3_H014001		1.00 (1.00 - 1.00)			0.602962
876		SF3_H016001		1.00 (1.00 - 1.00)			0.602962
877		SF3_H017001		1.00 (1.00 - 1.00)			0.602962
878		SF3_H019001		1.00 (1.00 - 1.00)			0.602962
879		SF3_H020001		1.00 (1.00 - 1.00)			0.602962
880		SF3_H021001		1.00 (1.00 - 1.00)			0.602962
881		SF3_H022001		1.00 (1.00 - 1.00)			0.602962
882		SF3_H026001		1.00 (1.00 - 1.00)			0.602962
883		SF3_H032001		1.00 (1.00 - 1.00)			0.602962
884		SF3_H036001		1.00 (1.00 - 1.00)			0.602962
885		SF3_H038001		1.00 (1.00 - 1.00)			0.602962
886		SF3_H040001		1.00 (1.00 - 1.00)			0.602962
887		SF3_H042001		1.00 (1.00 - 1.00)			0.602962
888		SF3_H043001		1.00 (1.00 - 1.00)			0.602962
889		SF3_H044001		1.00 (1.00 - 1.00)			0.602962
890		SF3_H045001		1.00 (1.00 - 1.00)			0.602962
891		SF3_H048001		1.00 (1.00 - 1.00)			0.602962
892		SF3_H049001		1.00 (1.00 - 1.00)			0.602962
893		SF3_H051001		1.00 (1.00 - 1.00)			0.602962
894		SF3_H100001		1.00 (1.00 - 1.00)			0.602962
895		SF3_H105001		1.00 (1.00 - 1.00)			0.602962
896		SF3_H106001		1.00 (1.00 - 1.00)			0.602962
897		SF3_H108001		1.00 (1.00 - 1.00)			0.602962
898		SF3_H109001		1.00 (1.00 - 1.00)			0.602962
899		SF3_HCT001001		1.00 (1.00 - 1.00)			0.602962
900		SF3_HCT002001		1.00 (1.00 - 1.00)			0.602962
901		SF3_HCT003001		1.00 (1.00 - 1.00)			0.602962
902		SF3_HCT004001		1.00 (1.00 - 1.00)			0.602962
903		SF3_HCT005001		1.00 (1.00 - 1.00)			0.602962
904		SF3_HCT006001		1.00 (1.00 - 1.00)			0.602962
905		SF3_HCT007001		1.00 (1.00 - 1.00)			0.602962
906		SF3_HCT008001		1.00 (1.00 - 1.00)			0.602962
907		SF3_HCT010001		1.00 (1.00 - 1.00)			0.602962
908		SF3_HCT011001		1.00 (1.00 - 1.00)			0.602962
909		SF3_HCT022001		1.00 (1.00 - 1.00)			0.602962
910		SF3_HCT023001		1.00 (1.00 - 1.00)			0.602962
911		SF3_HCT024001		1.00 (1.00 - 1.00)			0.602962
912		SF3_HCT025001		1.00 (1.00 - 1.00)			0.602962
913		SF3_HCT026001		1.00 (1.00 - 1.00)			0.602962
914		SF3_HCT027001		1.00 (1.00 - 1.00)			0.602962
915		SF3_HCT028001		1.00 (1.00 - 1.00)			0.602962
916		SF3_P056005		1.00 (1.00 - 1.00)			0.603286
917		PCT_SF1_P030I012		1.02 (1.01 - 1.03)			0.604944
918		PCT_SF3_HCT041I016		0.99 (0.99 - 1.00)			0.605153
919		PCT_SF1_P034008		1.01 (1.00 - 1.01)			0.606169
920		PCT_SF1_P035008		1.01 (1.00 - 1.01)			0.606169
921		PCT_SF1_P034002		0.99 (0.99 - 1.00)			0.606169
922		PCT_SF1_P035002		0.99 (0.99 - 1.00)			0.606169
923		PCT_SF3_P135002		1.01 (1.01 - 1.02)			0.611198
924		PCT_SF3_P135003		0.99 (0.98 - 0.99)			0.611198
925		PCT_SF1_P035I018		1.05 (1.02 - 1.07)			0.619335
926		PCT_SF3_P010002		1.01 (1.00 - 1.01)			0.633643
927		PCT_SF3_P014010		1.01 (1.00 - 1.01)			0.633643
928		PCT_SF3_P010005		0.99 (0.99 - 1.00)			0.633643
929		PCT_SF3_HCT030A003		1.00 (1.00 - 1.00)			0.638255
930		SF1_H004001		1.00 (1.00 - 1.00)			0.640937
931		SF1_H006001		1.00 (1.00 - 1.00)			0.640937
932		SF1_H007001		1.00 (1.00 - 1.00)			0.640937
933		SF1_H013001		1.00 (1.00 - 1.00)			0.640937
934		SF1_H014001		1.00 (1.00 - 1.00)			0.640937
935		SF1_H015001		1.00 (1.00 - 1.00)			0.640937
936		SF1_H016001		1.00 (1.00 - 1.00)			0.640937
937		SF1_H017001		1.00 (1.00 - 1.00)			0.640937
938		SF1_H018001		1.00 (1.00 - 1.00)			0.640937
939		SF1_H020001		1.00 (1.00 - 1.00)			0.640937
940		SF1_P015001		1.00 (1.00 - 1.00)			0.640937
941		SF1_P018001		1.00 (1.00 - 1.00)			0.640937
942		SF1_P019001		1.00 (1.00 - 1.00)			0.640937
943		SF1_P020001		1.00 (1.00 - 1.00)			0.640937
944		SF1_P021001		1.00 (1.00 - 1.00)			0.640937
945		SF1_P022001		1.00 (1.00 - 1.00)			0.640937
946		SF1_P023001		1.00 (1.00 - 1.00)			0.640937
947		SF1_P024001		1.00 (1.00 - 1.00)			0.640937
948		SF1_P025001		1.00 (1.00 - 1.00)			0.640937
949		SF1_P026001		1.00 (1.00 - 1.00)			0.640937
950		SF1_PCT014001		1.00 (1.00 - 1.00)			0.640937
951		PCT_SF1_P018007		1.00 (0.99 - 1.00)			0.645342
952		PCT_SF3_HCT041A016		0.99 (0.99 - 1.00)			0.647095
953		PCT_SF3_PCT063I014		0.96 (0.95 - 0.98)			0.648117
954		PCT_SF3_HCT022013		1.00 (0.99 - 1.00)			0.650219
955		PCT_SF3_PCT034051		1.03 (1.02 - 1.05)			0.652088
956		PCT_SF1_P021014		1.03 (1.02 - 1.05)			0.655994
957		SF3_P053001		1.00 (1.00 - 1.00)			0.6591
958		SF3_P056001		1.00 (1.00 - 1.00)			0.6591
959		PCT_SF3_PCT073A065		0.93 (0.89 - 0.96)			0.669777
960		SF1_H008001		1.00 (1.00 - 1.00)			0.670794
961		SF1_H009001		1.00 (1.00 - 1.00)			0.670794
962		PCT_SF3_PCT061022		1.03 (1.01 - 1.04)			0.675683
963		PCT_SF3_HCT044A006		1.02 (1.01 - 1.03)			0.67616
964		PCT_SF3_P160I023		0.99 (0.99 - 1.00)			0.677234
965		PCT_SF1_P034A015		1.01 (1.00 - 1.01)			0.677694
966		PCT_SF1_P035A015		1.01 (1.00 - 1.01)			0.677694
967		PCT_SF3_H098006		1.02 (1.01 - 1.03)			0.683158
968		PCT_SF3_HCT017024		1.04 (1.02 - 1.07)			0.684953
969		PCT_SF3_H121004		0.99 (0.99 - 1.00)			0.697152
970		PCT_SF3_H045021		1.04 (1.02 - 1.05)			0.705608
971		PCT_SF3_P055020		1.04 (1.02 - 1.07)			0.712079
972		PCT_SF3_H019096		1.06 (1.03 - 1.09)			0.714792
973		PCT_SF3_H019092		1.01 (1.01 - 1.02)			0.71769
974		PCT_SF3_P021002		1.02 (1.01 - 1.02)			0.720466
975		PCT_SF3_P021013		0.98 (0.98 - 0.99)			0.720466
976		PCT_SF1_P034I015		1.01 (1.00 - 1.01)			0.723169
977		PCT_SF1_P035I015		1.01 (1.00 - 1.01)			0.723169
978		PCT_SF3_HCT022012		1.00 (0.99 - 1.00)			0.728879
979		PCT_SF3_HCT023013		1.00 (0.99 - 1.00)			0.728879
980		PCT_SF3_HCT024013		1.00 (0.99 - 1.00)			0.728879
981		PCT_SF3_HCT025006		1.00 (0.99 - 1.00)			0.728879
982		PCT_SF3_HCT026006		1.00 (0.99 - 1.00)			0.728879
983		PCT_SF3_HCT027006		1.00 (0.99 - 1.00)			0.728879
984		PCT_SF3_H097024		1.01 (1.01 - 1.02)			0.734933
985		PCT_SF3_PCT073I065		0.93 (0.89 - 0.96)			0.744001
986		PCT_SF3_P050071		1.04 (1.02 - 1.06)			0.74813
987		PCT_SF3_P044005		0.99 (0.99 - 1.00)			0.751153
988		PCT_SF1_PCT012H068		1.04 (1.02 - 1.06)			0.752038
989		SF1_P030A001		1.00 (1.00 - 1.00)			0.752771
990		PCT_SF3_PCT068A016		1.03 (1.02 - 1.04)			0.754966
991		PCT_SF3_P124002		1.02 (1.01 - 1.03)			0.757231
992		PCT_SF3_P124003		0.98 (0.97 - 0.99)			0.757231
993		PCT_SF3_PCT075I014		1.08 (1.04 - 1.12)			0.75898
994		PCT_SF3_H019113		1.07 (1.04 - 1.11)			0.765483
995		PCT_SF1_P028I009		1.01 (1.00 - 1.01)			0.765779
996		PCT_SF3_PCT010055		0.95 (0.92 - 0.97)			0.766501
997		PCT_SF3_P134004		0.99 (0.99 - 1.00)			0.771489
998		PCT_SF1_PCT014003		1.26 (1.13 - 1.42)			0.773341
999		PCT_SF3_H054009		1.01 (1.00 - 1.01)			0.779204
1000		PCT_SF3_H026018		1.02 (1.01 - 1.03)			0.779489
1001		PCT_SF3_HCT005102		1.07 (1.04 - 1.11)			0.787749
1002		PCT_SF3_PCT046032		1.11 (1.05 - 1.16)			0.7883
1003		PCT_SF3_P027004		1.00 (1.00 - 1.00)			0.791751
1004		SF3_HCT012001		1.00 (1.00 - 1.00)			0.793114
1005		PCT_SF3_H090006		1.02 (1.01 - 1.03)			0.809161
1006		PCT_SF3_P089022		0.99 (0.99 - 1.00)			0.813253
1007		PCT_SF3_PCT012034		0.90 (0.86 - 0.95)			0.816742
1008		SF3_H091001		1.00 (1.00 - 1.00)			0.825822
1009		PCT_SF3_PCT053003		1.01 (1.01 - 1.02)			0.830459
1010		PCT_SF3_PCT055003		1.01 (1.01 - 1.02)			0.830459
1011		PCT_SF3_HCT041I007		1.01 (1.01 - 1.02)			0.832829
1012		SF1_P030I001		1.00 (1.00 - 1.00)			0.834911
1013		PCT_SF3_P093003		1.01 (1.00 - 1.01)			0.840366
1014		PCT_SF1_P034I002		0.99 (0.99 - 1.00)			0.847783
1015		PCT_SF1_P034I008		1.01 (1.00 - 1.01)			0.847783
1016		PCT_SF1_P035I002		0.99 (0.99 - 1.00)			0.847783
1017		PCT_SF1_P035I008		1.01 (1.00 - 1.01)			0.847783
1018		PCT_SF1_P036018		1.07 (1.03 - 1.10)			0.853571
1019		PCT_SF3_HCT009005		0.99 (0.98 - 0.99)			0.85408
1020		PCT_SF3_P044004		1.00 (0.99 - 1.00)			0.861206
1021		PCT_SF3_P090024		0.99 (0.99 - 1.00)			0.876676
1022		PCT_SF3_PCT076A015		1.01 (1.00 - 1.01)			0.883818
1023		PCT_SF3_H062017		0.99 (0.98 - 0.99)			0.885543
1024		PCT_SF3_HCT025008		1.00 (0.99 - 1.00)			0.886504
1025		PCT_SF1_P034A017		1.03 (1.02 - 1.05)			0.888854
1026		PCT_SF1_P042002		1.03 (1.02 - 1.05)			0.892634
1027		PCT_SF1_P042003		0.97 (0.95 - 0.98)			0.892634
1028		PCT_SF3_PCT076I012		1.01 (1.00 - 1.01)			0.892689
1029		PCT_SF3_PCT065I009		0.96 (0.94 - 0.98)			0.916377
1030		PCT_SF3_P146I014		1.01 (1.00 - 1.01)			0.933297
1031		PCT_SF1_H015011		1.01 (1.00 - 1.01)			0.937863
1032		PCT_SF3_HCT022014		1.00 (0.99 - 1.00)			0.938076
1033		PCT_SF3_PCT072A037		1.04 (1.02 - 1.06)			0.939925
1034		PCT_SF3_PCT003023		1.02 (1.01 - 1.03)			0.945969
1035		PCT_SF1_P036007		0.99 (0.99 - 1.00)			0.950527
1036		PCT_SF3_PCT076I020		1.00 (0.99 - 1.00)			0.952456
1037		PCT_SF1_P036020		1.02 (1.01 - 1.02)			0.967616
1038		PCT_SF3_PCT016027		1.65 (1.29 - 2.10)			0.973041
1039		PCT_SF3_PCT076A007		1.01 (1.00 - 1.01)			0.975289
1040		PCT_SF3_P042019		1.04 (1.02 - 1.06)			0.976157
1041		PCT_SF3_HCT011019		1.03 (1.02 - 1.05)			0.97622
1042		SF1_P014001		1.00 (1.00 - 1.00)			0.990904
1043		PCT_SF3_PCT049007		1.18 (1.09 - 1.27)			0.999031
1044		PCT_SF3_PCT059019		1.07 (1.04 - 1.11)			1
1045		PCT_SF3_P055065		0.97 (0.95 - 0.98)			1
1046		PCT_SF3_H074016		0.99 (0.99 - 1.00)			1
1047		SF3_P080001		1.00 (1.00 - 1.00)			1
1048		SF3_PCT042001		1.00 (1.00 - 1.00)			1
1049		PCT_SF3_PCT072I082		0.95 (0.92 - 0.97)			1
1050		PCT_SF3_H016002		1.01 (1.00 - 1.01)			1
1051		PCT_SF1_P036004		0.97 (0.95 - 0.98)			1
1052		PCT_SF3_P009007		0.99 (0.98 - 0.99)			1
1053		PCT_SF3_P127003		0.98 (0.98 - 0.99)			1
1054		PCT_SF3_P127002		1.02 (1.01 - 1.02)			1
1055		SF3_P141004		1.00 (1.00 - 1.00)			1
1056		PCT_SF3_H017007		0.97 (0.96 - 0.99)			1
1057		PCT_SF3_HCT017058		0.99 (0.98 - 0.99)				1
1058		PCT_SF3_PCT011003		1.00 (1.00 - 1.00)				1
1059		PCT_SF3_P159G003		1.00 (1.00 - 1.01)				1
1060		PCT_SF3_H098008		1.02 (1.01 - 1.02)				1
1061		PCT_SF1_P034A008		1.01 (1.00 - 1.01)				1
1062		PCT_SF1_P035A008		1.01 (1.00 - 1.01)				1
1063		PCT_SF1_P034A002		0.99 (0.99 - 1.00)				1
1064		PCT_SF1_P035A002		0.99 (0.99 - 1.00)				1
1065		PCT_SF3_P046014		1.02 (1.01 - 1.04)				1
1066		PCT_SF3_P055039		1.07 (1.04 - 1.11)				1
1067		PCT_SF1_P005016		1.88 (1.38 - 2.57)				1
1068		PCT_SF3_P154I002		1.01 (1.01 - 1.02)				1
1069		PCT_SF3_P147I010		0.97 (0.95 - 0.98)				1
1070		PCT_SF3_P044028		1.05 (1.02 - 1.07)				1
1071		PCT_SF3_PCT049005		1.39 (1.18 - 1.64)				1
1072		PCT_SF1_P028I006		1.00 (0.99 - 1.00)				1
1073		PCT_SF1_H014006		0.94 (0.91 - 0.97)				1
1074		PCT_SF3_PCT020016		0.99 (0.99 - 1.00)				1
1075		PCT_SF3_HCT028013		1.01 (1.00 - 1.01)				1
1076		PCT_SF3_PCT035051		1.06 (1.03 - 1.09)				1
1077		SF3_P144011		1.00 (1.00 - 1.00)				1
1078		PCT_SF3_PCT076A020		1.00 (0.99 - 1.00)				1
1079		PCT_SF3_PCT003022		1.03 (1.01 - 1.04)				1
1080		PCT_SF1_P028G007		1.00 (1.00 - 1.00)				1
1081		PCT_SF3_HCT044I023		1.01 (1.01 - 1.02)				1
1082		PCT_SF3_P010009		0.99 (0.99 - 1.00)				1
1083		PCT_SF1_P026I010		1.01 (1.00 - 1.01)				1
1084		PCT_SF3_HCT003036		0.98 (0.97 - 0.99)				1
1085		PCT_SF3_HCT001047		1.03 (1.02 - 1.05)				1
1086		PCT_SF3_PCT072A048		0.97 (0.96 - 0.99)				1
1087		SF3_P140004		1.00 (1.00 - 1.00)				1
1088		PCT_SF1_H015I011		1.01 (1.00 - 1.01)				1
1089		PCT_SF3_HCT030I003		1.00 (1.00 - 1.00)				1
1090		PCT_SF3_H098013		0.99 (0.98 - 0.99)				1
1091		SF3_P148D001		1.00 (1.00 - 1.00)				1
1092		SF1_P030001		1.00 (1.00 - 1.00)				1
1093		PCT_SF3_P093010		1.01 (1.01 - 1.02)				1
1094		PCT_SF3_P134003		1.01 (1.01 - 1.02)				1
1095		PCT_SF3_P050076		1.06 (1.03 - 1.09)				1
1096		PCT_SF3_H080007		0.99 (0.99 - 1.00)				1
1097		PCT_SF3_P055083		0.93 (0.90 - 0.96)				1
1098		PCT_SF3_HCT007082		1.10 (1.05 - 1.15)				1
1099		PCT_SF3_P149A022		1.01 (1.01 - 1.02)				1
1100		SF3_HCT048D001		1.00 (0.99 - 1.00)				1
1101		PCT_SF3_PCT034037		1.05 (1.02 - 1.08)				1
1102		PCT_SF3_P055082		0.95 (0.92 - 0.97)				1
1103		PCT_SF3_H062010		1.01 (1.00 - 1.01)				1
1104		PCT_SF3_HCT011018		1.03 (1.01 - 1.04)				1
1105		PCT_SF1_P018005		0.99 (0.99 - 1.00)				1
1106		PCT_SF1_H013002		1.01 (1.00 - 1.01)				1
1107		PCT_SF1_P018002		1.01 (1.00 - 1.01)				1
1108		PCT_SF1_P026010		1.01 (1.00 - 1.01)				1
1109		PCT_SF3_P044003		1.00 (0.99 - 1.00)				1
1110		PCT_SF3_PCT060022		1.07 (1.04 - 1.11)				1
1111		PCT_SF1_P030011		1.01 (1.00 - 1.01)				1
1112		PCT_SF1_H015006		0.99 (0.98 - 0.99)				1
1113		PCT_SF3_PCT075A014		1.10 (1.05 - 1.15)				1
1114		PCT_SF3_PCT046023		0.94 (0.91 - 0.97)				1
1115		PCT_SF3_P049027		1.05 (1.03 - 1.08)				1
1116		PCT_SF3_H098023		1.01 (1.01 - 1.02)				1
1117		PCT_SF1_H015A011		1.01 (1.00 - 1.01)				1
1118		PCT_SF1_P034I017		1.03 (1.02 - 1.05)				1
1119		PCT_SF3_PCT076I017		1.00 (0.99 - 1.00)				1
1120		PCT_SF3_H067024		1.01 (1.00 - 1.01)				1
1121		PCT_SF3_H097040		0.95 (0.93 - 0.97)				1
1122		PCT_SF1_H016I014		1.02 (1.01 - 1.03)				1
1123		PCT_SF3_H019087		1.07 (1.04 - 1.11)				1
1124		PCT_SF3_HCT006133		1.03 (1.02 - 1.05)				1
1125		PCT_SF3_HCT015012		1.02 (1.01 - 1.03)				1
1126		PCT_SF3_P146A014		1.01 (1.00 - 1.01)				1
1127		PCT_SF3_HCT036A017		0.99 (0.98 - 0.99)				1
1128		SF3_HCT021001		1.00 (1.00 - 1.00)				1
1129		PCT_SF3_H020009		1.00 (1.00 - 1.01)				1
1130		PCT_SF1_P021003		1.04 (1.02 - 1.06)				1
1131		PCT_SF3_PCT037029		1.03 (1.02 - 1.05)				1
1132		PCT_SF3_P084020		0.96 (0.94 - 0.98)				1
1133		PCT_SF3_PCT050025		1.07 (1.03 - 1.11)				1
1134		PCT_SF1_P027I012		1.11 (1.05 - 1.17)				1
1135		PCT_SF3_HCT015022		1.01 (1.00 - 1.01)				1
1136		PCT_SF3_PCT050012		0.96 (0.95 - 0.98)				1
1137		SF3_P071001		1.00 (1.00 - 1.00)				1
1138		PCT_SF3_P019057		0.58 (0.44 - 0.76)				1
1139		PCT_SF3_PCT046057		1.10 (1.05 - 1.16)				1
1140		PCT_SF3_H097016		1.01 (1.00 - 1.01)				1
1141		PCT_SF3_HCT017032		1.01 (1.00 - 1.01)				1
1142		PCT_SF3_P160A002		1.01 (1.00 - 1.01)				1
1143		PCT_SF3_P160A022		0.99 (0.99 - 1.00)				1
1144		PCT_SF3_P044026		1.01 (1.00 - 1.01)				1
1145		PCT_SF3_H021041		1.02 (1.01 - 1.03)				1
1146		SF1_P036001		1.00 (1.00 - 1.00)				1
1147		PCT_SF1_P026A010		1.01 (1.00 - 1.01)				1
1148		PCT_SF3_H097002		1.01 (1.01 - 1.02)				1
1149		PCT_SF3_HCT017002		1.01 (1.01 - 1.02)				1
1150		PCT_SF3_P133004		0.99 (0.99 - 1.00)				1
1151		PCT_SF1_P006018		1.92 (1.38 - 2.66)				1
1152		PCT_SF3_PCT018048		0.99 (0.99 - 1.00)				1
1153		PCT_SF3_PCT060027		1.00 (0.99 - 1.00)				1
1154		PCT_SF1_PCT013D032		1.01 (1.01 - 1.02)				1
1155		PCT_SF3_P094002		0.99 (0.99 - 1.00)				1
1156		PCT_SF3_P094003		1.01 (1.00 - 1.01)				1
1157		PCT_SF3_H062018		0.99 (0.99 - 1.00)				1
1158		PCT_SF3_PCT070A017		0.99 (0.99 - 1.00)				1
1159		PCT_SF1_H017052		1.01 (1.01 - 1.02)				1
1160		PCT_SF3_HCT041A007		1.01 (1.01 - 1.02)				1
1161		PCT_SF3_PCT075I057		0.95 (0.93 - 0.98)				1
1162		PCT_SF1_H017059		1.18 (1.08 - 1.28)				1
1163		SF3_HCT043D001		1.00 (1.00 - 1.00)				1
1164		SF3_P011001		1.00 (1.00 - 1.00)				1
1165		PCT_SF1_H017049		1.03 (1.01 - 1.04)				1
1166		PCT_SF3_PCT052011		1.04 (1.02 - 1.07)				1
1167		PCT_SF3_PCT075A043		0.95 (0.93 - 0.98)				1
1168		PCT_SF3_HCT036I017		0.99 (0.98 - 0.99)				1
1169		PCT_SF3_P015020		1.01 (1.01 - 1.02)				1
1170		PCT_SF3_PCT038091		1.01 (1.01 - 1.02)				1
1171		PCT_SF3_P159I013		0.97 (0.96 - 0.99)				1
1172		SF3_PCT047003		1.00 (1.00 - 1.00)				1
1173		SF3_P046001		1.00 (1.00 - 1.00)				1
1174		PCT_SF3_P009005		0.99 (0.98 - 0.99)				1
1175		PCT_SF1_P028A006		1.00 (0.99 - 1.00)				1
1176		PCT_SF3_HCT006136		1.13 (1.06 - 1.20)				1
1177		PCT_SF3_H054006		1.01 (1.00 - 1.01)				1
1178		PCT_SF3_H097034		0.95 (0.93 - 0.98)				1
1179		PCT_SF1_H016016		1.04 (1.02 - 1.05)				1
1180		PCT_SF3_PCT073A058		1.07 (1.04 - 1.11)				1
1181		PCT_SF3_P092029		1.06 (1.03 - 1.09)				1
1182		PCT_SF3_H102002		1.01 (1.01 - 1.02)				1
1183		PCT_SF3_H102003		0.99 (0.98 - 0.99)				1
1184		PCT_SF3_P084009		1.04 (1.02 - 1.06)				1
1185		PCT_SF1_P029039		1.07 (1.03 - 1.10)				1
1186		PCT_SF3_H019085		1.03 (1.02 - 1.05)				1
1187		SF3_PCT042002		1.00 (1.00 - 1.00)				1
1188		SF3_PCT004001		1.00 (1.00 - 1.00)				1
1189		SF3_P152D001		1.00 (1.00 - 1.00)				1
1190		PCT_SF3_PCT072I048		0.97 (0.96 - 0.99)				1
1191		PCT_SF3_PCT044087		0.90 (0.85 - 0.95)				1
1192		PCT_SF1_P028G006		1.00 (1.00 - 1.00)				1
1193		PCT_SF3_P087006		1.05 (1.03 - 1.08)				1
1194		PCT_SF3_P052005		1.02 (1.01 - 1.03)				1
1195		SF1_P028001		1.00 (1.00 - 1.00)				1
1196		SF1_P029001		1.00 (1.00 - 1.00)				1
1197		PCT_SF3_PCT075I006		1.10 (1.05 - 1.15)				1
1198		PCT_SF3_HCT026008		1.00 (0.99 - 1.00)				1
1199		PCT_SF3_PCT010027		0.70 (0.58 - 0.84)				1
1200		PCT_SF3_H074002		1.03 (1.01 - 1.04)				1
1201		PCT_SF3_H074011		1.01 (1.00 - 1.01)				1
1202		PCT_SF3_PCT072A042		1.04 (1.02 - 1.07)				1
1203		PCT_SF3_P017020		1.02 (1.01 - 1.03)				1
1204		PCT_SF3_PCT011004		1.00 (1.00 - 1.00)				1
1205		PCT_SF3_P046016		1.00 (0.99 - 1.00)				1
1206		PCT_SF1_P026I002		1.00 (0.99 - 1.00)				1
1207		PCT_SF1_P026I009		1.00 (1.00 - 1.01)				1
1208		SF3_PCT070D001		1.00 (1.00 - 1.00)				1
1209		PCT_SF3_H011006		0.94 (0.92 - 0.97)				1
1210		PCT_SF3_H106003		0.98 (0.97 - 0.99)				1
1211		PCT_SF3_H106002		1.02 (1.01 - 1.03)				1
1212		PCT_SF3_PCT063B003		1.00 (1.00 - 1.00)				1
1213		PCT_SF3_HCT011010		0.99 (0.99 - 1.00)				1
1214		PCT_SF3_H043003		1.00 (0.99 - 1.00)				1
1215		PCT_SF3_P160A023		0.99 (0.99 - 1.00)				1
1216		SF3_PCT045001		1.00 (1.00 - 1.00)				1
1217		PCT_SF3_P076004		1.02 (1.01 - 1.03)				1
1218		PCT_SF3_HCT005022		1.03 (1.01 - 1.04)				1
1219		PCT_SF3_HCT044A023		1.01 (1.00 - 1.02)				1
1220		PCT_SF3_P151A012		0.98 (0.98 - 0.99)				1
1221		PCT_SF3_HCT044A008		1.01 (1.01 - 1.02)				1
1222		PCT_SF3_PCT073A023		0.94 (0.91 - 0.97)				1
1223		PCT_SF3_H022013		1.00 (1.00 - 1.01)				1
1224		PCT_SF3_PCT070I021		1.01 (1.00 - 1.01)				1
1225		PCT_SF3_PCT050014		1.38 (1.17 - 1.63)				1
1226		PCT_SF3_PCT072A083		0.93 (0.90 - 0.97)				1
1227		PCT_SF3_H090008		1.01 (1.01 - 1.02)				1
1228		PCT_SF3_PCT076A002		1.00 (1.00 - 1.01)				1
1229		PCT_SF3_PCT076A016		1.00 (0.99 - 1.00)				1
1230		PCT_SF3_H084009		1.01 (1.00 - 1.01)				1
1231		PCT_SF3_HCT013002		1.00 (0.99 - 1.00)				1
1232		PCT_SF3_HCT014002		1.00 (0.99 - 1.00)				1
1233		PCT_SF3_HCT015002		1.00 (0.99 - 1.00)				1
1234		PCT_SF3_HCT016002		1.00 (0.99 - 1.00)				1
1235		PCT_SF3_HCT013005		1.00 (1.00 - 1.01)				1
1236		PCT_SF3_HCT014027		1.00 (1.00 - 1.01)				1
1237		PCT_SF3_HCT015033		1.00 (1.00 - 1.01)				1
1238		PCT_SF3_HCT016024		1.00 (1.00 - 1.01)				1
1239		PCT_SF3_HCT014036		1.01 (1.00 - 1.01)				1
1240		PCT_SF3_HCT015044		1.01 (1.00 - 1.01)				1
1241		PCT_SF3_HCT016032		1.01 (1.00 - 1.01)				1
1242		PCT_SF3_PCT017071		1.36 (1.16 - 1.59)				1
1243		PCT_SF3_PCT073I023		0.94 (0.91 - 0.97)				1
1244		PCT_SF3_HCT044I021		1.01 (1.01 - 1.02)				1
1245		PCT_SF1_H011A003		1.00 (1.00 - 1.01)				1
1246		PCT_SF1_H011A002		1.00 (0.99 - 1.00)				1
1247		PCT_SF3_P030008		0.96 (0.94 - 0.98)				1
1248		PCT_SF3_PCT072A082		0.95 (0.93 - 0.98)				1
1249		PCT_SF3_P079011		0.99 (0.98 - 0.99)				1
1250		PCT_SF1_H017003		1.00 (0.99 - 1.00)				1
1251		PCT_SF3_H090021		1.02 (1.01 - 1.02)				1
1252		PCT_SF3_H036011		1.00 (1.00 - 1.01)				1
1253		PCT_SF3_HCT006067		1.00 (1.00 - 1.01)				1
1254		SF3_P056003		1.00 (1.00 - 1.00)				1
1255		PCT_SF1_P003011		1.16 (1.07 - 1.25)				1
1256		PCT_SF3_HCT002011		1.00 (0.99 - 1.00)				1
1257		PCT_SF3_H097019		1.03 (1.02 - 1.05)				1
1258		PCT_SF3_PCT018016		0.73 (0.62 - 0.86)				1
1259		PCT_SF3_H098021		1.02 (1.01 - 1.02)				1
1260		PCT_SF3_P137002		1.01 (1.01 - 1.02)				1
1261		PCT_SF3_P137003		0.99 (0.98 - 0.99)				1
1262		PCT_SF3_PCT075I032		0.99 (0.98 - 0.99)				1
1263		PCT_SF3_P018005		0.99 (0.99 - 1.00)				1
1264		PCT_SF3_PCT007017		0.99 (0.99 - 1.00)				1
1265		PCT_SF1_P027I016		1.01 (1.00 - 1.01)				1
1266		PCT_SF3_PCT059005		1.17 (1.08 - 1.27)				1
1267		PCT_SF3_H042013		1.01 (1.01 - 1.02)				1
1268		PCT_SF3_PCT075I049		0.95 (0.93 - 0.98)				1
1269		PCT_SF3_H019091		1.00 (1.00 - 1.01)				1
1270		PCT_SF3_HCT001049		1.00 (1.00 - 1.01)				1
1271		PCT_SF3_P088006		1.02 (1.01 - 1.04)				1
1272		PCT_SF3_P079002		1.01 (1.00 - 1.01)				1
1273		SF3_PCT040009		1.00 (1.00 - 1.00)				1
1274		PCT_SF3_HCT005032		1.02 (1.01 - 1.03)				1
1275		PCT_SF3_H011012		1.01 (1.00 - 1.01)				1
1276		SF3_P077001		1.00 (1.00 - 1.00)				1
1277		SF3_PCT039001		1.00 (1.00 - 1.00)				1
1278		SF3_PCT040001		1.00 (1.00 - 1.00)				1
1279		PCT_SF3_HCT007075		1.06 (1.03 - 1.09)				1
1280		PCT_SF3_HCT006037		0.83 (0.76 - 0.91)				1
1281		PCT_SF3_P129004		0.99 (0.98 - 0.99)				1
1282		SF3_P159D001		1.00 (1.00 - 1.00)				1
1283		SF3_PCT075D001		1.00 (1.00 - 1.00)				1
1284		SF3_HCT045I001		1.00 (1.00 - 1.00)				1
1285		PCT_SF3_PCT072I072		1.06 (1.03 - 1.09)				1
1286		PCT_SF3_P064002		1.02 (1.01 - 1.02)				1
1287		PCT_SF3_P064003		0.98 (0.98 - 0.99)				1
1288		PCT_SF3_P092026		1.02 (1.01 - 1.03)				1
1289		SF3_PCT052001		1.00 (1.00 - 1.00)				1
1290		PCT_SF3_H105003		0.97 (0.96 - 0.99)				1
1291		PCT_SF3_H105002		1.03 (1.01 - 1.04)				1
1292		PCT_SF1_H015007		0.97 (0.96 - 0.99)				1
1293		PCT_SF3_PCT050003		1.07 (1.04 - 1.12)				1
1294		PCT_SF3_H097035		0.96 (0.94 - 0.98)				1
1295		PCT_SF1_H016014		1.02 (1.01 - 1.03)				1
1296		PCT_SF1_P026A009		1.00 (1.00 - 1.01)				1
1297		PCT_SF1_P026A002		1.00 (0.99 - 1.00)				1
1298		PCT_SF3_P087004		1.23 (1.10 - 1.36)				1
1299		PCT_SF1_H016A014		1.02 (1.01 - 1.03)				1
1300		PCT_SF3_H022003		1.00 (0.99 - 1.00)				1
1301		PCT_SF3_H048003		1.00 (0.99 - 1.00)				1
1302		PCT_SF3_H051003		1.00 (0.99 - 1.00)				1
1303		PCT_SF3_PCT072A071		1.03 (1.02 - 1.05)				1
1304		PCT_SF3_HCT003028		0.99 (0.98 - 0.99)				1
1305		PCT_SF3_PCT070I017		0.99 (0.99 - 1.00)				1
1306		PCT_SF3_PCT059030		1.00 (0.99 - 1.00)				1
1307		PCT_SF3_HCT004077		1.03 (1.01 - 1.05)				1
1308		SF3_P016001		1.00 (1.00 - 1.00)				1
1309		PCT_SF3_HCT044A009		1.02 (1.01 - 1.02)				1
1310		PCT_SF3_HCT033I002		1.01 (1.00 - 1.01)				1
1311		PCT_SF3_HCT033I003		0.99 (0.99 - 1.00)				1
1312		PCT_SF3_HCT041I012		1.01 (1.00 - 1.01)				1
1313		PCT_SF3_PCT072I083		0.94 (0.90 - 0.97)				1
1314		SF3_P152A001		1.00 (1.00 - 1.00)				1
1315		PCT_SF3_PCT075A032		0.99 (0.98 - 0.99)				1
1316		PCT_SF3_PCT070I016		1.00 (0.99 - 1.00)				1
1317		SF3_HCT012002		1.00 (1.00 - 1.00)				1
1318		PCT_SF3_PCT073A008		1.24 (1.11 - 1.38)				1
1319		PCT_SF3_HCT044I009		1.02 (1.01 - 1.02)				1
1320		PCT_SF3_P020007		0.96 (0.94 - 0.98)				1
1321		PCT_SF3_PCT061067		0.99 (0.99 - 1.00)				1
1322		SF3_P154D001		1.00 (1.00 - 1.00)				1
1323		SF3_P160D001		1.00 (1.00 - 1.00)				1
1324		PCT_SF3_P136002		1.01 (1.01 - 1.02)				1
1325		PCT_SF3_P136003		0.99 (0.98 - 0.99)				1
1326		PCT_SF3_H042014		1.05 (1.02 - 1.08)				1
1327		PCT_SF3_PCT076A017		1.00 (0.99 - 1.00)				1
1328		PCT_SF3_H073030		0.99 (0.99 - 1.00)				1
1329		PCT_SF3_HCT018070		0.99 (0.99 - 1.00)				1
1330		PCT_SF1_P034G003		1.00 (1.00 - 1.00)				1
1331		PCT_SF3_HCT036I006		1.01 (1.01 - 1.02)				1
1332		PCT_SF1_P004013		1.17 (1.08 - 1.27)				1
1333		PCT_SF3_PCT073A012		1.09 (1.04 - 1.13)				1
1334		PCT_SF1_H017051		1.00 (1.00 - 1.01)				1
1335		PCT_SF3_P018014		0.99 (0.99 - 1.00)				1
1336		PCT_SF3_PCT007098		0.99 (0.99 - 1.00)				1
1337		PCT_SF3_P015017		1.02 (1.01 - 1.04)				1
1338		PCT_SF3_PCT046026		1.01 (1.00 - 1.02)				1
1339		PCT_SF3_HCT002024		1.04 (1.02 - 1.06)				1
1340		PCT_SF3_P010006		1.00 (0.99 - 1.00)				1
1341		PCT_SF3_P013002		1.00 (0.99 - 1.00)				1
1342		PCT_SF3_P014002		1.00 (0.99 - 1.00)				1
1343		PCT_SF3_P013011		1.00 (1.00 - 1.01)				1
1344		PCT_SF3_P014009		1.00 (1.00 - 1.01)				1
1345		PCT_SF3_P089014		1.13 (1.06 - 1.20)				1
1346		PCT_SF3_P154A003		1.02 (1.01 - 1.02)				1
1347		PCT_SF3_P151I012		0.99 (0.98 - 0.99)				1
1348		SF3_P141002		1.00 (1.00 - 1.00)				1
1349		PCT_SF3_H007003		1.00 (1.00 - 1.01)				1
1350		PCT_SF3_H011010		1.00 (1.00 - 1.01)				1
1351		PCT_SF3_H014012		1.00 (1.00 - 1.01)				1
1352		PCT_SF3_H017010		1.00 (1.00 - 1.01)				1
1353		PCT_SF3_H019064		1.00 (1.00 - 1.01)				1
1354		PCT_SF3_H020008		1.00 (1.00 - 1.01)				1
1355		PCT_SF3_H021031		1.00 (1.00 - 1.01)				1
1356		PCT_SF3_H022011		1.00 (1.00 - 1.01)				1
1357		PCT_SF3_H026012		1.00 (1.00 - 1.01)				1
1358		PCT_SF3_H032013		1.00 (1.00 - 1.01)				1
1359		PCT_SF3_H036012		1.00 (1.00 - 1.01)				1
1360		PCT_SF3_H038009		1.00 (1.00 - 1.01)				1
1361		PCT_SF3_H042009		1.00 (1.00 - 1.01)				1
1362		PCT_SF3_H043019		1.00 (1.00 - 1.01)				1
1363		PCT_SF3_H044009		1.00 (1.00 - 1.01)				1
1364		PCT_SF3_H045019		1.00 (1.00 - 1.01)				1
1365		PCT_SF3_H048005		1.00 (1.00 - 1.01)				1
1366		PCT_SF3_H051005		1.00 (1.00 - 1.01)				1
1367		PCT_SF3_HCT001028		1.00 (1.00 - 1.01)				1
1368		PCT_SF3_HCT002019		1.00 (1.00 - 1.01)				1
1369		PCT_SF3_HCT003043		1.00 (1.00 - 1.01)				1
1370		PCT_SF3_HCT004059		1.00 (1.00 - 1.01)				1
1371		PCT_SF3_HCT005073		1.00 (1.00 - 1.01)				1
1372		PCT_SF3_HCT006075		1.00 (1.00 - 1.01)				1
1373		PCT_SF3_HCT007052		1.00 (1.00 - 1.01)				1
1374		PCT_SF3_HCT008051		1.00 (1.00 - 1.01)				1
1375		PCT_SF3_HCT010012		1.00 (1.00 - 1.01)				1
1376		PCT_SF3_HCT011014		1.00 (1.00 - 1.01)				1
1377		PCT_SF3_HCT022021		1.00 (1.00 - 1.01)				1
1378		PCT_SF3_HCT023023		1.00 (1.00 - 1.01)				1
1379		PCT_SF3_HCT024023		1.00 (1.00 - 1.01)				1
1380		PCT_SF3_HCT025009		1.00 (1.00 - 1.01)				1
1381		PCT_SF3_HCT026009		1.00 (1.00 - 1.01)				1
1382		PCT_SF3_HCT027009		1.00 (1.00 - 1.01)				1
1383		PCT_SF3_HCT028008		1.00 (1.00 - 1.01)				1
1384		PCT_SF3_H007002		1.00 (0.99 - 1.00)				1
1385		PCT_SF3_H011002		1.00 (0.99 - 1.00)				1
1386		PCT_SF3_H014002		1.00 (0.99 - 1.00)				1
1387		PCT_SF3_H017002		1.00 (0.99 - 1.00)				1
1388		PCT_SF3_H019002		1.00 (0.99 - 1.00)				1
1389		PCT_SF3_H020002		1.00 (0.99 - 1.00)				1
1390		PCT_SF3_H021002		1.00 (0.99 - 1.00)				1
1391		PCT_SF3_H022002		1.00 (0.99 - 1.00)				1
1392		PCT_SF3_H026002		1.00 (0.99 - 1.00)				1
1393		PCT_SF3_H032002		1.00 (0.99 - 1.00)				1
1394		PCT_SF3_H036002		1.00 (0.99 - 1.00)				1
1395		PCT_SF3_H038002		1.00 (0.99 - 1.00)				1
1396		PCT_SF3_H042002		1.00 (0.99 - 1.00)				1
1397		PCT_SF3_H043002		1.00 (0.99 - 1.00)				1
1398		PCT_SF3_H044002		1.00 (0.99 - 1.00)				1
1399		PCT_SF3_H045002		1.00 (0.99 - 1.00)				1
1400		PCT_SF3_H048002		1.00 (0.99 - 1.00)				1
1401		PCT_SF3_H051002		1.00 (0.99 - 1.00)				1
1402		PCT_SF3_HCT001002		1.00 (0.99 - 1.00)				1
1403		PCT_SF3_HCT002002		1.00 (0.99 - 1.00)				1
1404		PCT_SF3_HCT003002		1.00 (0.99 - 1.00)				1
1405		PCT_SF3_HCT004002		1.00 (0.99 - 1.00)				1
1406		PCT_SF3_HCT005002		1.00 (0.99 - 1.00)				1
1407		PCT_SF3_HCT006002		1.00 (0.99 - 1.00)				1
1408		PCT_SF3_HCT007002		1.00 (0.99 - 1.00)				1
1409		PCT_SF3_HCT008002		1.00 (0.99 - 1.00)				1
1410		PCT_SF3_HCT010002		1.00 (0.99 - 1.00)				1
1411		PCT_SF3_HCT011002		1.00 (0.99 - 1.00)				1
1412		PCT_SF3_HCT022002		1.00 (0.99 - 1.00)				1
1413		PCT_SF3_HCT023002		1.00 (0.99 - 1.00)				1
1414		PCT_SF3_HCT024002		1.00 (0.99 - 1.00)				1
1415		PCT_SF3_HCT025002		1.00 (0.99 - 1.00)				1
1416		PCT_SF3_HCT026002		1.00 (0.99 - 1.00)				1
1417		PCT_SF3_HCT027002		1.00 (0.99 - 1.00)				1
1418		PCT_SF3_HCT028002		1.00 (0.99 - 1.00)				1
1419		PCT_SF1_P019012		0.99 (0.99 - 1.00)				1
1420		PCT_SF3_P018003		1.01 (1.01 - 1.02)				1
1421		PCT_SF3_PCT007003		1.01 (1.01 - 1.02)				1
1422		PCT_SF3_H073045		0.99 (0.98 - 0.99)				1
1423		SF3_HCT045A001		1.00 (1.00 - 1.00)				1
1424		PCT_SF3_H022012		1.00 (1.00 - 1.01)				1
1425		PCT_SF3_H048006		1.00 (1.00 - 1.01)				1
1426		PCT_SF3_H006003		1.01 (1.00 - 1.01)				1
1427		PCT_SF3_H006002		0.99 (0.99 - 1.00)				1
1428		PCT_SF3_H084005		1.02 (1.01 - 1.03)				1
1429		PCT_SF3_H073033		0.97 (0.95 - 0.98)				1
1430		PCT_SF1_H011I002		1.00 (0.99 - 1.00)				1
1431		PCT_SF1_H011I003		1.00 (1.00 - 1.01)				1
1432		PCT_SF3_PCT072A098		0.93 (0.90 - 0.97)				1
1433		PCT_SF3_HCT014029		1.02 (1.01 - 1.03)				1
1434		PCT_SF3_PCT050004		1.15 (1.07 - 1.23)				1
1435		PCT_SF3_HCT036A006		1.01 (1.01 - 1.02)				1
1436		PCT_SF3_HCT010006		1.00 (1.00 - 1.00)				1
1437		SF3_PCT069D001		1.00 (1.00 - 1.00)				1
1438		SF3_P056002		1.00 (1.00 - 1.00)				1
1439		PCT_SF3_H097009		1.01 (1.00 - 1.01)				1
1440		PCT_SF3_HCT017017		1.01 (1.00 - 1.01)				1
1441		PCT_SF3_P011012		1.01 (1.01 - 1.02)				1
1442		PCT_SF3_H098002		0.99 (0.99 - 1.00)				1
1443		PCT_SF3_H121002		0.99 (0.99 - 1.00)				1
1444		PCT_SF3_H098018		1.01 (1.00 - 1.01)				1
1445		PCT_SF3_H121005		1.01 (1.00 - 1.01)				1
1446		PCT_SF3_P048008		0.99 (0.98 - 0.99)				1
1447		PCT_SF3_HCT005049		0.97 (0.96 - 0.99)				1
1448		PCT_SF3_HCT017009		1.05 (1.02 - 1.08)				1
1449		PCT_SF3_P052014		0.99 (0.98 - 0.99)				1
1450		PCT_SF3_P097002		1.06 (1.03 - 1.09)				1
1451		PCT_SF3_P097003		0.94 (0.92 - 0.97)				1
1452		PCT_SF1_H004003		1.00 (1.00 - 1.01)				1
1453		PCT_SF1_H014010		1.00 (1.00 - 1.01)				1
1454		PCT_SF1_H015010		1.00 (1.00 - 1.01)				1
1455		PCT_SF1_H016011		1.00 (1.00 - 1.01)				1
1456		PCT_SF1_H017036		1.00 (1.00 - 1.01)				1
1457		PCT_SF1_H004002		1.00 (0.99 - 1.00)				1
1458		PCT_SF1_H014002		1.00 (0.99 - 1.00)				1
1459		PCT_SF1_H015002		1.00 (0.99 - 1.00)				1
1460		PCT_SF1_H016002		1.00 (0.99 - 1.00)				1
1461		PCT_SF1_H017002		1.00 (0.99 - 1.00)				1
1462		PCT_SF3_P042016		1.04 (1.02 - 1.06)				1
1463		SF3_P152I001		1.00 (1.00 - 1.00)				1
1464		PCT_SF1_P018006		1.00 (0.99 - 1.00)				1
1465		PCT_SF1_P021002		1.00 (0.99 - 1.00)				1
1466		PCT_SF1_P026002		1.00 (0.99 - 1.00)				1
1467		PCT_SF1_P021011		1.00 (1.00 - 1.01)				1
1468		PCT_SF1_P026009		1.00 (1.00 - 1.01)				1
1469		PCT_SF3_HCT003035		0.98 (0.97 - 0.99)				1
1470		PCT_SF3_PCT025012		1.13 (1.06 - 1.20)				1
1471		PCT_SF3_P036034		0.89 (0.83 - 0.95)				1
1472		PCT_SF3_PCT060028		0.99 (0.99 - 1.00)				1
1473		PCT_SF1_H014012		1.01 (1.00 - 1.01)				1
1474		PCT_SF3_H045011		1.00 (1.00 - 1.00)				1
1475		PCT_SF3_P048009		0.98 (0.98 - 0.99)				1
1476		SF3_PCT040010		1.00 (1.00 - 1.00)				1
1477		PCT_SF3_HCT036I018		0.99 (0.99 - 1.00)				1
1478		PCT_SF3_P036014		0.89 (0.83 - 0.95)				1
1479		PCT_SF1_P019017		1.00 (1.00 - 1.01)				1
1480		PCT_SF3_P032006		1.02 (1.01 - 1.03)				1
1481		SF3_PCT005001		1.00 (1.00 - 1.00)				1
1482		PCT_SF1_P020014		1.01 (1.00 - 1.01)				1
1483		PCT_SF3_P012014		1.01 (1.00 - 1.01)				1
1484		PCT_SF3_H019003		1.00 (0.99 - 1.00)				1
1485		PCT_SF3_HCT001003		1.00 (0.99 - 1.00)				1
1486		PCT_SF1_P018009		0.99 (0.99 - 1.00)				1
1487		PCT_SF3_PCT037021		1.01 (1.00 - 1.01)				1
1488		PCT_SF3_PCT041009		1.01 (1.00 - 1.01)				1
1489		PCT_SF3_HCT015032		1.01 (1.00 - 1.01)				1
1490		PCT_SF3_PCT061036		1.04 (1.02 - 1.07)				1
1491		PCT_SF3_HCT023022		1.00 (1.00 - 1.01)				1
1492		PCT_SF3_PCT076A012		1.01 (1.00 - 1.01)				1
1493		PCT_SF3_P017017		1.02 (1.01 - 1.03)				1
1494		PCT_SF3_P160A009		1.01 (1.00 - 1.02)				1
1495		PCT_SF3_PCT046027		1.01 (1.01 - 1.02)				1
1496		PCT_SF3_H096018		0.97 (0.96 - 0.99)				1
1497		PCT_SF1_P027007		0.99 (0.98 - 0.99)				1
1498		PCT_SF3_H022004		1.00 (0.99 - 1.00)				1
1499		PCT_SF3_HCT041A012		1.01 (1.00 - 1.01)				1
1500		PCT_SF3_H019084		1.05 (1.02 - 1.08)				1
1501		PCT_SF1_P035A017		1.03 (1.01 - 1.04)				1
1502		PCT_SF1_P034A019		1.02 (1.01 - 1.03)				1
1503		SF3_P085001		1.00 (1.00 - 1.00)				1
1504		PCT_SF3_P092036		0.99 (0.99 - 1.00)				1
1505		PCT_SF3_P055098		0.93 (0.89 - 0.97)				1
1506		PCT_SF3_H051006		1.00 (1.00 - 1.01)				1
1507		PCT_SF1_PCT012C118		1.01 (1.00 - 1.01)				1
1508		PCT_SF3_P018004		0.99 (0.98 - 1.00)				1
1509		PCT_SF3_PCT007016		0.99 (0.98 - 1.00)				1
1510		PCT_SF3_PCT072I098		0.93 (0.90 - 0.97)				1
1511		SF3_P156B001		1.00 (1.00 - 1.00)				1
1512		PCT_SF3_P012004		1.00 (0.99 - 1.00)				1
1513		PCT_SF3_HCT036A018		0.99 (0.99 - 1.00)				1
1514		PCT_SF3_HCT024019		0.97 (0.96 - 0.99)				1
1515		PCT_SF3_P154A004		1.02 (1.01 - 1.02)				1
1516		PCT_SF1_H016007		0.99 (0.98 - 0.99)				1
1517		PCT_SF3_PCT072I037		1.04 (1.02 - 1.07)				1
1518		PCT_SF3_HCT003053		1.03 (1.02 - 1.05)				1
1519		PCT_SF3_P160A016		1.01 (1.01 - 1.02)				1
1520		PCT_SF3_H041003		1.01 (1.00 - 1.01)				1
1521		PCT_SF3_H042006		1.00 (0.99 - 1.00)				1
1522		PCT_SF1_H015A006		0.99 (0.98 - 0.99)				1
1523		PCT_SF3_PCT076I016		1.00 (0.99 - 1.00)				1
1524		PCT_SF3_PCT076I002		1.00 (1.00 - 1.01)				1
1525		PCT_SF3_HCT004036		0.99 (0.98 - 0.99)				1
1526		PCT_SF1_P035003		0.99 (0.99 - 1.00)				1
1527		PCT_SF3_P047025		1.01 (1.01 - 1.02)				1
1528		PCT_SF3_HCT018083		0.97 (0.95 - 0.98)				1
1529		PCT_SF3_H097010		1.02 (1.01 - 1.03)				1
1530		PCT_SF3_P084030		1.04 (1.02 - 1.06)				1
1531		PCT_SF3_HCT017055		1.03 (1.01 - 1.05)				1
1532		SF3_P158D001		1.00 (1.00 - 1.00)				1
1533		PCT_SF1_P030I011		1.01 (1.00 - 1.01)				1
1534		PCT_SF3_PCT010051		0.75 (0.64 - 0.88)				1
1535		PCT_SF3_H043033		1.26 (1.11 - 1.42)				1
1536		PCT_SF3_HCT017040		1.03 (1.01 - 1.04)				1
1537		PCT_SF1_H015I006		0.99 (0.98 - 0.99)				1
1538		PCT_SF3_H109003		0.98 (0.97 - 0.99)				1
1539		PCT_SF3_H109002		1.02 (1.01 - 1.04)				1
1540		PCT_SF3_P159A013		0.97 (0.96 - 0.99)				1
1541		PCT_SF3_P151A004		1.02 (1.01 - 1.03)				1
1542		PCT_SF3_HCT018024		1.01 (1.01 - 1.02)				1
1543		PCT_SF1_P030A011		1.01 (1.00 - 1.01)				1
1544		PCT_SF3_PCT053009		1.04 (1.02 - 1.06)				1
1545		PCT_SF1_P027A016		1.01 (1.00 - 1.01)				1
1546		PCT_SF3_PCT063B002		1.00 (1.00 - 1.01)				1
1547		PCT_SF3_PCT063B013		1.00 (0.99 - 1.00)				1
1548		PCT_SF3_H121006		1.01 (1.00 - 1.01)				1
1549		PCT_SF3_P092016		1.06 (1.03 - 1.09)				1
1550		PCT_SF3_PCT073I087		0.86 (0.79 - 0.93)				1
1551		SF3_P075001		1.00 (1.00 - 1.00)				1
1552		PCT_SF3_P125003		0.98 (0.98 - 0.99)				1
1553		PCT_SF3_P125002		1.02 (1.01 - 1.02)				1
1554		PCT_SF3_PCT007013		1.18 (1.08 - 1.29)				1
1555		SF3_PCT039003		1.00 (1.00 - 1.00)				1
1556		PCT_SF3_PCT005011		1.00 (1.00 - 1.01)				1
1557		PCT_SF3_PCT005009		1.00 (1.00 - 1.00)				1
1558		PCT_SF3_H074005		1.02 (1.01 - 1.03)				1
1559		PCT_SF3_HCT017051		1.03 (1.01 - 1.05)				1
1560		PCT_SF3_HCT005122		1.11 (1.05 - 1.17)				1
1561		PCT_SF3_H074018		0.99 (0.99 - 1.00)				1
1562		PCT_SF3_H034007		0.99 (0.99 - 1.00)				1
1563		PCT_SF3_PCT003025		1.03 (1.01 - 1.04)				1
1564		PCT_SF3_PCT049043		0.95 (0.93 - 0.98)				1
1565		PCT_SF3_PCT063B015		0.99 (0.99 - 1.00)				1
1566		PCT_SF3_P087015		0.99 (0.99 - 1.00)				1
1567		PCT_SF3_HCT033A003		0.99 (0.99 - 1.00)				1
1568		PCT_SF3_HCT033A002		1.01 (1.00 - 1.01)				1
1569		PCT_SF3_P079012		0.99 (0.98 - 0.99)				1
1570		PCT_SF1_P020004		1.00 (0.99 - 1.00)				1
1571		PCT_SF3_PCT044013		1.11 (1.05 - 1.17)				1
1572		PCT_SF3_P154A002		1.01 (1.00 - 1.02)				1
1573		PCT_SF3_PCT004006		1.00 (1.00 - 1.00)				1
1574		PCT_SF3_PCT072A054		1.03 (1.01 - 1.04)				1
1575		PCT_SF3_PCT011002		1.00 (1.00 - 1.00)				1
1576		PCT_SF3_P154I004		1.01 (1.01 - 1.02)				1
1577		PCT_SF3_P017003		0.99 (0.99 - 1.00)				1
1578		PCT_SF3_PCT044026		1.01 (1.00 - 1.02)				1
1579		PCT_SF3_HCT016036		1.04 (1.02 - 1.07)				1
1580		PCT_SF3_HCT003061		1.04 (1.02 - 1.06)				1
1581		PCT_SF3_P061002		1.00 (0.99 - 1.00)				1
1582		PCT_SF3_P061003		1.00 (1.00 - 1.01)				1
1583		PCT_SF1_P019004		0.99 (0.99 - 1.00)				1
1584		PCT_SF3_PCT038094		1.06 (1.03 - 1.10)				1
1585		PCT_SF3_P084038		0.94 (0.90 - 0.97)				1
1586		PCT_SF3_PCT070I025		1.01 (1.00 - 1.01)				1
1587		PCT_SF1_H016A016		1.03 (1.01 - 1.05)				1
1588		PCT_SF1_P035A019		1.02 (1.01 - 1.03)				1
1589		PCT_SF3_H014015		1.02 (1.01 - 1.02)				1
1590		PCT_SF3_H021040		1.02 (1.01 - 1.02)				1
1591		PCT_SF3_HCT004076		1.02 (1.01 - 1.02)				1
1592		PCT_SF3_HCT005094		1.02 (1.01 - 1.02)				1
1593		PCT_SF3_HCT007067		1.02 (1.01 - 1.02)				1
1594		PCT_SF1_H016D012		1.00 (1.00 - 1.01)				1
1595		SF3_PCT076D001		1.00 (1.00 - 1.00)				1
1596		PCT_SF1_P040002		0.98 (0.98 - 0.99)				1
1597		PCT_SF1_P040003		1.02 (1.01 - 1.02)				1
1598		PCT_SF3_H090005		1.03 (1.02 - 1.05)				1
1599		PCT_SF3_P149I022		1.01 (1.00 - 1.02)				1
1600		PCT_SF1_H015008		0.93 (0.89 - 0.97)				1
1601		PCT_SF3_PCT059032		1.00 (0.99 - 1.00)				1
1602		PCT_SF3_PCT073I012		1.09 (1.04 - 1.14)				1
1603		PCT_SF3_H017006		0.99 (0.98 - 0.99)				1
1604		PCT_SF3_HCT003027		0.99 (0.98 - 0.99)				1
1605		PCT_SF1_H003002		0.99 (0.99 - 1.00)				1
1606		PCT_SF1_H003003		1.01 (1.00 - 1.01)				1
1607		PCT_SF3_P151I004		1.02 (1.01 - 1.02)				1
1608		PCT_SF3_PCT034009		0.97 (0.96 - 0.99)				1
1609		PCT_SF1_P019013		0.99 (0.99 - 1.00)				1
1610		PCT_SF1_P036005		0.95 (0.93 - 0.98)				1
1611		PCT_SF1_P027I007		0.99 (0.98 - 0.99)				1
1612		PCT_SF3_HCT001045		1.04 (1.02 - 1.07)				1
1613		PCT_SF3_PCT056003		1.01 (1.00 - 1.01)				1
1614		PCT_SF3_PCT057003		1.01 (1.00 - 1.01)				1
1615		PCT_SF3_P021005		0.99 (0.99 - 1.00)				1
1616		PCT_SF3_PCT050080		1.07 (1.03 - 1.11)				1
1617		PCT_SF3_PCT034055		1.09 (1.04 - 1.14)				1
1618		PCT_SF1_P027A007		0.99 (0.98 - 0.99)				1
1619		SF3_P147D001		1.00 (1.00 - 1.00)				1
1620		PCT_SF1_H013005		0.99 (0.98 - 0.99)				1
1621		SF3_P156I001		1.00 (1.00 - 1.00)				1
1622		PCT_SF3_HCT009013		1.03 (1.01 - 1.04)				1
1623		PCT_SF3_HCT006068		1.00 (1.00 - 1.01)				1
1624		PCT_SF3_PCT010014		0.79 (0.70 - 0.90)				1
1625		SF3_P145D001		1.00 (1.00 - 1.00)				1
1626		SF3_PCT063D001		1.00 (1.00 - 1.00)				1
1627		PCT_SF1_P030A021		1.01 (1.01 - 1.02)				1
1628		PCT_SF3_H098012		0.99 (0.99 - 1.00)				1
1629		PCT_SF1_PCT012A162		0.73 (0.61 - 0.87)				1
1630		PCT_SF3_P160I017		1.01 (1.01 - 1.02)				1
1631		PCT_SF1_P034003		0.99 (0.99 - 1.00)				1
1632		PCT_SF3_H090012		0.99 (0.99 - 1.00)				1
1633		PCT_SF3_P046008		1.01 (1.00 - 1.01)				1
1634		SF3_PCT067I001		1.00 (1.00 - 1.00)				1
1635		PCT_SF3_HCT044I008		1.01 (1.01 - 1.02)				1
1636		SF3_P156A001		1.00 (1.00 - 1.00)				1
1637		SF3_PCT062D001		1.00 (1.00 - 1.00)				1
1638		SF3_PCT064D001		1.00 (1.00 - 1.00)				1
1639		PCT_SF3_H020003		1.00 (0.99 - 1.00)				1
1640		PCT_SF3_P132003		0.99 (0.99 - 1.00)				1
1641		PCT_SF3_P132002		1.01 (1.00 - 1.01)				1
1642		SF3_PCT068D001		1.00 (1.00 - 1.00)				1
1643		SF3_H001001		1.00 (1.00 - 1.00)				1
1644		SF3_H005001		1.00 (1.00 - 1.00)				1
1645		SF3_H006001		1.00 (1.00 - 1.00)				1
1646		SF3_H023001		1.00 (1.00 - 1.00)				1
1647		SF3_H030001		1.00 (1.00 - 1.00)				1
1648		SF3_H034001		1.00 (1.00 - 1.00)				1
1649		SF3_H041001		1.00 (1.00 - 1.00)				1
1650		SF3_H047001		1.00 (1.00 - 1.00)				1
1651		SF3_H050001		1.00 (1.00 - 1.00)				1
1652		SF3_H099001		1.00 (1.00 - 1.00)				1
1653		SF3_H102001		1.00 (1.00 - 1.00)				1
1654		SF3_H103001		1.00 (1.00 - 1.00)				1
1655		SF3_H104001		1.00 (1.00 - 1.00)				1
1656		SF3_H107001		1.00 (1.00 - 1.00)				1
1657		SF3_H110001		1.00 (1.00 - 1.00)				1
1658		SF3_H111001		1.00 (1.00 - 1.00)				1
1659		PCT_SF1_P030I021		1.01 (1.01 - 1.02)				1
1660		PCT_SF3_PCT063I005		0.99 (0.99 - 1.00)				1
1661		PCT_SF3_HCT006069		1.03 (1.02 - 1.05)				1
1662		PCT_SF3_PCT055091		0.98 (0.98 - 0.99)				1
1663		PCT_SF3_P055022		1.07 (1.03 - 1.11)				1
1664		SF1_H001001		1.00 (1.00 - 1.00)				1
1665		SF1_H002001		1.00 (1.00 - 1.00)				1
1666		SF1_H003001		1.00 (1.00 - 1.00)				1
1667		SF3_H003001		1.00 (1.00 - 1.00)				1
1668		PCT_SF3_HCT018105		0.99 (0.99 - 1.00)				1
1669		PCT_SF3_HCT036I010		1.01 (1.00 - 1.01)				1
1670		PCT_SF3_PCT061037		1.06 (1.03 - 1.10)				1
1671		PCT_SF3_P050029		1.04 (1.02 - 1.07)				1
1672		PCT_SF1_H017004		1.00 (0.99 - 1.00)				1
1673		PCT_SF3_P160I024		0.99 (0.99 - 1.00)				1
1674		PCT_SF3_PCT064B005		1.00 (1.00 - 1.00)				1
1675		PCT_SF3_HCT018003		1.01 (1.00 - 1.01)				1
1676		PCT_SF1_P020005		0.99 (0.99 - 1.00)				1
1677		PCT_SF3_HCT023031		1.04 (1.02 - 1.07)				1
1678		PCT_SF3_PCT025040		0.80 (0.70 - 0.90)				1
1679		PCT_SF3_PCT018070		1.15 (1.06 - 1.24)				1
1680		SF3_PCT045005		1.00 (1.00 - 1.00)				1
1681		PCT_SF3_PCT053010		1.05 (1.02 - 1.07)				1
1682		PCT_SF3_HCT014028		1.01 (1.00 - 1.01)				1
1683		PCT_SF3_HCT015034		1.01 (1.00 - 1.01)				1
1684		PCT_SF3_HCT016025		1.01 (1.00 - 1.01)				1
1685		PCT_SF3_P019034		0.88 (0.82 - 0.94)				1
1686		PCT_SF1_P018008		0.99 (0.99 - 1.00)				1
1687		PCT_SF3_PCT034041		1.33 (1.14 - 1.56)				1
1688		PCT_SF3_P151I003		1.01 (1.01 - 1.02)				1
1689		PCT_SF3_P160A027		0.99 (0.99 - 1.00)				1
1690		PCT_SF3_HCT016026		1.01 (1.01 - 1.02)				1
1691		PCT_SF3_HCT017003		1.06 (1.02 - 1.09)				1
1692		PCT_SF3_P079014		0.98 (0.97 - 0.99)				1
1693		PCT_SF3_PCT075I028		1.05 (1.02 - 1.09)				1
1694		PCT_SF1_PCT011022		0.00 (0.00 - 0.07)				1
1695		PCT_SF3_H046002		1.00 (0.99 - 1.00)				1
1696		PCT_SF3_H046003		1.00 (1.00 - 1.01)				1
1697		PCT_SF1_H016I016		1.03 (1.01 - 1.05)				1
1698		PCT_SF3_PCT075A049		0.95 (0.93 - 0.98)				1
1699		SF3_PCT074A003		1.00 (1.00 - 1.00)				1
1700		PCT_SF1_H016A007		0.99 (0.98 - 0.99)				1
1701		PCT_SF3_HCT036A010		1.01 (1.00 - 1.01)				1
1702		PCT_SF1_P026005		0.99 (0.98 - 0.99)				1
1703		PCT_SF3_H043020		1.00 (1.00 - 1.01)				1
1704		PCT_SF3_PCT068I016		1.02 (1.01 - 1.04)				1
1705		PCT_SF3_PCT053023		0.99 (0.99 - 1.00)				1
1706		PCT_SF3_PCT055055		0.99 (0.99 - 1.00)				1
1707		PCT_SF3_PCT056013		0.99 (0.99 - 1.00)				1
1708		PCT_SF3_PCT057025		0.99 (0.99 - 1.00)				1
1709		PCT_SF3_PCT058012		0.99 (0.99 - 1.00)				1
1710		PCT_SF3_PCT053002		1.01 (1.00 - 1.01)				1
1711		PCT_SF3_PCT055002		1.01 (1.00 - 1.01)				1
1712		PCT_SF3_PCT056002		1.01 (1.00 - 1.01)				1
1713		PCT_SF3_PCT057002		1.01 (1.00 - 1.01)				1
1714		PCT_SF3_PCT058002		1.01 (1.00 - 1.01)				1
1715		PCT_SF3_H074019		0.99 (0.99 - 1.00)				1
1716		SF1_H012I001		0.83 (0.75 - 0.92)				1
1717		SF1_P017I001		0.83 (0.75 - 0.92)				1
1718		PCT_SF3_P084035		0.96 (0.94 - 0.98)				1
1719		PCT_SF1_P035019		1.01 (1.01 - 1.02)				1
1720		PCT_SF3_P016023		1.01 (1.00 - 1.01)				1
1721		PCT_SF1_H015I007		0.98 (0.96 - 0.99)				1
1722		PCT_SF1_P021007		0.98 (0.97 - 0.99)				1
1723		PCT_SF3_H092003		1.01 (1.00 - 1.01)				1
1724		PCT_SF3_PCT007094		1.15 (1.06 - 1.24)				1
1725		PCT_SF3_HCT014012		1.00 (0.99 - 1.00)				1
1726		PCT_SF3_PCT073A087		0.86 (0.80 - 0.94)				1
1727		PCT_SF3_H043031		1.13 (1.05 - 1.20)				1
1728		SF1_P032D001		1.00 (1.00 - 1.00)				1
1729		PCT_SF3_H092002		0.99 (0.99 - 1.00)				1
1730		PCT_SF3_H067015		1.01 (1.00 - 1.01)				1
1731		SF1_P031D001		1.00 (1.00 - 1.00)				1
1732		SF1_P034D001		1.00 (1.00 - 1.00)				1
1733		SF1_P035D001		1.00 (1.00 - 1.00)				1
1734		PCT_SF3_P044027		1.01 (1.00 - 1.01)				1
1735		SF3_PCT067A001		1.00 (1.00 - 1.00)				1
1736		PCT_SF3_PCT014022		0.94 (0.91 - 0.97)				1
1737		SF3_HCT045D001		1.00 (1.00 - 1.00)				1
1738		PCT_SF1_P030I007		0.99 (0.98 - 1.00)				1
1739		PCT_SF3_H030005		1.01 (1.01 - 1.02)				1
1740		PCT_SF3_HCT002026		1.03 (1.01 - 1.04)				1
1741		PCT_SF1_H015A002		1.00 (0.99 - 1.00)				1
1742		PCT_SF1_H016A002		1.00 (0.99 - 1.00)				1
1743		PCT_SF1_H015A010		1.00 (1.00 - 1.01)				1
1744		PCT_SF1_H016A011		1.00 (1.00 - 1.01)				1
1745		SF3_P153D001		1.00 (1.00 - 1.00)				1
1746		PCT_SF3_P046012		1.01 (1.00 - 1.02)				1
1747		PCT_SF3_HCT010005		1.00 (0.99 - 1.00)				1
1748		PCT_SF3_PCT050100		0.98 (0.98 - 0.99)				1
1749		PCT_SF3_H090009		1.01 (1.01 - 1.02)				1
1750		PCT_SF3_PCT038004		1.05 (1.02 - 1.09)				1
1751		PCT_SF3_HCT005042		1.02 (1.01 - 1.02)				1
1752		PCT_SF3_HCT011012		0.99 (0.99 - 1.00)				1
1753		PCT_SF3_PCT049021		1.16 (1.07 - 1.25)				1
1754		PCT_SF3_PCT038032		0.98 (0.97 - 0.99)				1
1755		PCT_SF3_PCT075A036		0.93 (0.90 - 0.97)				1
1756		SF3_PCT042004		1.00 (1.00 - 1.00)				1
1757		PCT_SF3_P036011		0.90 (0.85 - 0.96)				1
1758		PCT_SF1_P034I019		1.02 (1.01 - 1.03)				1
1759		PCT_SF3_H074012		1.01 (1.00 - 1.01)				1
1760		PCT_SF3_P055049		0.96 (0.94 - 0.98)				1
1761		PCT_SF1_H015A007		0.98 (0.96 - 0.99)				1
1762		PCT_SF1_PCT012H009		0.97 (0.96 - 0.99)				1
1763		PCT_SF3_HCT010021		1.11 (1.05 - 1.17)				1
1764		PCT_SF3_PCT049011		1.09 (1.04 - 1.15)				1
1765		PCT_SF3_H033017		1.02 (1.01 - 1.02)				1
1766		PCT_SF3_PCT062H010		1.00 (1.00 - 1.00)				1
1767		PCT_SF3_HCT041I019		0.99 (0.99 - 1.00)				1
1768		PCT_SF3_H074009		1.01 (1.00 - 1.01)				1
1769		PCT_SF3_H062006		1.01 (1.00 - 1.02)				1
1770		PCT_SF3_HCT017039		1.02 (1.01 - 1.03)				1
1771		PCT_SF3_PCT041011		1.01 (1.00 - 1.02)				1
1772		PCT_SF3_H073044		0.99 (0.99 - 1.00)				1
1773		PCT_SF3_HCT018104		0.99 (0.99 - 1.00)				1
1774		PCT_SF3_H073018		1.01 (1.01 - 1.02)				1
1775		PCT_SF3_H019004		1.00 (0.99 - 1.00)				1
1776		PCT_SF3_HCT001004		1.00 (0.99 - 1.00)				1
1777		PCT_SF3_P090027		0.99 (0.99 - 1.00)				1
1778		PCT_SF3_HCT005046		0.93 (0.90 - 0.97)				1
1779		PCT_SF1_P035I017		1.03 (1.01 - 1.04)				1
1780		PCT_SF3_P160A024		0.99 (0.99 - 1.00)				1
1781		PCT_SF3_PCT050104		1.18 (1.07 - 1.29)				1
1782		PCT_SF1_P035I019		1.02 (1.01 - 1.03)				1
1783		PCT_SF3_PCT044028		1.01 (1.01 - 1.02)				1
1784		PCT_SF3_HCT016033		1.02 (1.01 - 1.03)				1
1785		PCT_SF3_H097007		1.02 (1.01 - 1.03)				1
1786		PCT_SF1_H017062		1.01 (1.00 - 1.01)				1
1787		PCT_SF1_P030A007		0.99 (0.99 - 1.00)				1
1788		PCT_SF3_H013002		1.00 (0.99 - 1.00)				1
1789		PCT_SF3_H013003		1.00 (1.00 - 1.01)				1
1790		PCT_SF3_PCT050126		1.15 (1.06 - 1.24)				1
1791		PCT_SF3_P016006		0.99 (0.99 - 1.00)				1
1792		PCT_SF3_PCT046013		1.10 (1.04 - 1.15)				1
1793		PCT_SF1_P034019		1.02 (1.01 - 1.02)				1
1794		PCT_SF3_PCT035092		1.36 (1.14 - 1.61)				1
1795		PCT_SF3_PCT050045		0.96 (0.93 - 0.98)				1
1796		PCT_SF3_P046027		1.01 (1.01 - 1.02)				1
1797		PCT_SF3_HCT018005		1.01 (1.01 - 1.02)				1
1798		PCT_SF3_H044005		1.00 (0.99 - 1.00)				1
1799		PCT_SF3_HCT041A019		0.99 (0.99 - 1.00)				1
1800		PCT_SF3_H084012		1.01 (1.00 - 1.01)				1
1801		PCT_SF3_HCT044I013		0.99 (0.98 - 1.00)				1
1802		PCT_SF3_PCT038077		1.04 (1.02 - 1.06)				1
1803		PCT_SF3_P055040		1.06 (1.02 - 1.09)				1
1804		PCT_SF3_H049009		0.99 (0.99 - 1.00)				1
1805		PCT_SF3_PCT007009		1.05 (1.02 - 1.08)				1
1806		PCT_SF3_PCT057047		0.99 (0.99 - 1.00)				1
1807		PCT_SF3_PCT044022		0.95 (0.93 - 0.98)				1
1808		PCT_SF3_PCT007090		1.05 (1.02 - 1.08)				1
1809		PCT_SF1_H017005		0.98 (0.97 - 0.99)				1
1810		PCT_SF3_HCT018059		1.02 (1.01 - 1.03)				1
1811		PCT_SF3_H019097		1.06 (1.02 - 1.09)				1
1812		PCT_SF3_H043008		0.99 (0.98 - 0.99)				1
1813		PCT_SF3_PCT056004		1.01 (1.00 - 1.01)				1
1814		PCT_SF3_PCT057004		1.01 (1.00 - 1.01)				1
1815		PCT_SF3_HCT015063		1.03 (1.01 - 1.05)				1
1816		PCT_SF3_P049028		0.97 (0.96 - 0.99)				1
1817		PCT_SF3_HCT017006		1.04 (1.02 - 1.07)				1
1818		PCT_SF3_HCT017089		0.98 (0.96 - 0.99)				1
1819		PCT_SF3_HCT017005		1.05 (1.02 - 1.07)				1
1820		PCT_SF1_H015I010		1.00 (1.00 - 1.01)				1
1821		PCT_SF1_H016I011		1.00 (1.00 - 1.01)				1
1822		PCT_SF1_H015I002		1.00 (0.99 - 1.00)				1
1823		PCT_SF1_H016I002		1.00 (0.99 - 1.00)				1
1824		PCT_SF3_P160A017		1.01 (1.01 - 1.02)				1
1825		PCT_SF3_HCT003020		0.99 (0.98 - 0.99)				1
1826		PCT_SF3_PCT070A016		1.00 (0.99 - 1.00)				1
1827		PCT_SF3_P055042		1.05 (1.02 - 1.09)				1
1828		PCT_SF3_H021049		1.03 (1.01 - 1.04)				1
1829		PCT_SF3_H045016		0.99 (0.98 - 0.99)				1
1830		SF3_PCT039002		1.00 (1.00 - 1.00)				1
1831		PCT_SF3_PCT049020		1.07 (1.03 - 1.11)				1
1832		PCT_SF3_H019086		1.04 (1.02 - 1.06)				1
1833		PCT_SF3_P055072		1.08 (1.03 - 1.13)				1
1834		PCT_SF3_P154I003		1.01 (1.01 - 1.02)				1
1835		PCT_SF3_P016020		1.02 (1.01 - 1.03)				1
1836		PCT_SF3_P084008		1.05 (1.02 - 1.08)				1
1837		PCT_SF3_P055071		1.04 (1.02 - 1.07)				1
1838		PCT_SF3_P052015		0.98 (0.97 - 0.99)				1
1839		SF3_P144013		1.00 (1.00 - 1.00)				1
1840		PCT_SF3_PCT046012		1.08 (1.03 - 1.13)				1
1841		PCT_SF1_P026I005		0.99 (0.98 - 0.99)				1
1842		PCT_SF3_H054005		1.01 (1.00 - 1.02)				1
1843		PCT_SF3_HCT002022		1.02 (1.01 - 1.03)				1
1844		PCT_SF3_H042011		1.01 (1.00 - 1.01)				1
1845		PCT_SF3_HCT002025		1.04 (1.02 - 1.06)				1
1846		PCT_SF3_PCT060046		1.03 (1.01 - 1.04)				1
1847		PCT_SF3_P092028		1.08 (1.04 - 1.14)				1
1848		PCT_SF3_P013007		0.98 (0.98 - 0.99)				1
1849		PCT_SF1_H017050		1.17 (1.07 - 1.29)				1
1850		PCT_SF3_PCT063I003		1.00 (1.00 - 1.01)				1
1851		PCT_SF3_PCT035135		1.17 (1.07 - 1.28)				1
1852		PCT_SF3_PCT050097		1.12 (1.05 - 1.19)				1
1853		PCT_SF3_PCT063A005		0.99 (0.99 - 1.00)				1
1854		PCT_SF3_P012005		0.99 (0.99 - 1.00)				1
1855		PCT_SF3_P076005		1.02 (1.01 - 1.02)				1
1856		PCT_SF3_HCT041I004		1.01 (1.01 - 1.02)				1
1857		PCT_SF3_HCT044A013		0.99 (0.98 - 1.00)				1
1858		SF3_PCT074I003		1.00 (1.00 - 1.00)				1
1859		PCT_SF3_HCT017064		1.11 (1.05 - 1.18)				1
1860		PCT_SF1_H016I007		0.99 (0.98 - 0.99)				1
1861		PCT_SF3_PCT062H011		1.00 (1.00 - 1.00)				1
1862		PCT_SF1_H017054		1.03 (1.01 - 1.04)				1
1863		PCT_SF3_P009006		1.02 (1.01 - 1.03)				1
1864		PCT_SF3_PCT059020		1.12 (1.05 - 1.19)				1
1865		PCT_SF3_PCT015003		0.99 (0.99 - 1.00)				1
1866		PCT_SF3_PCT049057		0.96 (0.93 - 0.98)				1
1867		PCT_SF3_PCT068A019		1.03 (1.01 - 1.05)				1
1868		PCT_SF3_P160I027		0.99 (0.99 - 1.00)				1
1869		PCT_SF3_PCT034052		0.99 (0.98 - 0.99)				1
1870		PCT_SF1_P027016		1.01 (1.00 - 1.01)				1
1871		PCT_SF3_H021048		1.03 (1.01 - 1.04)				1
1872		PCT_SF3_HCT004092		1.03 (1.01 - 1.04)				1
1873		PCT_SF3_HCT005114		1.03 (1.01 - 1.04)				1
1874		PCT_SF3_HCT007081		1.03 (1.01 - 1.04)				1
1875		PCT_SF3_PCT005010		1.01 (1.00 - 1.01)				1
1876		PCT_SF3_PCT071I008		1.06 (1.02 - 1.10)				1
1877		PCT_SF3_P088007		1.02 (1.01 - 1.03)				1
1878		PCT_SF1_P035G003		1.00 (1.00 - 1.00)				1
1879		PCT_SF3_PCT070A021		1.01 (1.00 - 1.01)				1
1880		PCT_SF3_P151I014		0.99 (0.98 - 0.99)				1
1881		SF3_PCT074I001		1.00 (1.00 - 1.00)				1
1882		SF3_PCT040002		1.00 (1.00 - 1.00)				1
1883		SF1_H012G002		0.96 (0.93 - 0.98)				1
1884		PCT_SF3_H098004		1.08 (1.03 - 1.12)				1
1885		SF3_P150D001		1.00 (1.00 - 1.00)				1
1886		SF3_PCT071D001		1.00 (1.00 - 1.00)				1
1887		SF3_PCT073D001		1.00 (1.00 - 1.00)				1
1888		PCT_SF3_PCT062H014		0.99 (0.99 - 1.00)				1
1889		PCT_SF3_PCT075I011		1.09 (1.04 - 1.14)				1
1890		PCT_SF3_H090013		0.99 (0.98 - 1.00)				1
1891		PCT_SF3_PCT065I008		0.97 (0.95 - 0.99)				1
1892		PCT_SF3_HCT007072		1.25 (1.10 - 1.42)				1
1893		PCT_SF3_P010008		0.99 (0.99 - 1.00)				1
1894		PCT_SF3_PCT062I014		0.91 (0.86 - 0.96)				1
1895		PCT_SF1_P030I003		1.00 (0.99 - 1.00)				1
1896		PCT_SF3_P055056		1.08 (1.03 - 1.12)				1
1897		PCT_SF3_HCT019005		1.01 (1.00 - 1.01)				1
1898		PCT_SF3_PCT073I010		1.11 (1.04 - 1.17)				1
1899		PCT_SF1_H016H015		1.01 (1.00 - 1.01)				1
1900		PCT_SF3_P160I021		1.02 (1.01 - 1.03)				1
1901		PCT_SF3_PCT075A028		1.05 (1.02 - 1.08)				1
1902		SF3_PCT074I002		1.00 (1.00 - 1.00)				1
1903		PCT_SF3_P022006		0.99 (0.99 - 1.00)				1
1904		PCT_SF3_HCT006102		0.92 (0.88 - 0.97)				1
1905		PCT_SF3_P063002		1.02 (1.01 - 1.03)				1
1906		PCT_SF3_P063003		0.98 (0.97 - 0.99)				1
1907		PCT_SF3_P038022		1.01 (1.00 - 1.02)				1
1908		PCT_SF3_PCT072I042		1.03 (1.01 - 1.05)				1
1909		PCT_SF3_H080002		1.00 (0.99 - 1.00)				1
1910		PCT_SF3_H090002		1.00 (0.99 - 1.00)				1
1911		PCT_SF3_H094002		1.00 (0.99 - 1.00)				1
1912		PCT_SF3_H120002		1.00 (0.99 - 1.00)				1
1913		PCT_SF3_H080008		1.00 (1.00 - 1.01)				1
1914		PCT_SF3_H090018		1.00 (1.00 - 1.01)				1
1915		PCT_SF3_H094013		1.00 (1.00 - 1.01)				1
1916		PCT_SF3_H120005		1.00 (1.00 - 1.01)				1
1917		PCT_SF3_PCT034022		1.03 (1.01 - 1.05)				1
1918		PCT_SF3_H021019		0.99 (0.98 - 0.99)				1
1919		PCT_SF3_HCT004035		0.99 (0.98 - 0.99)				1
1920		PCT_SF3_HCT005043		0.99 (0.98 - 0.99)				1
1921		PCT_SF3_HCT007031		0.99 (0.98 - 0.99)				1
1922		PCT_SF1_H017061		1.01 (1.00 - 1.01)				1
1923		PCT_SF3_PCT046065		0.93 (0.89 - 0.97)				1
1924		PCT_SF3_PCT049029		1.12 (1.05 - 1.20)				1
1925		SF3_HCT045H001		1.00 (1.00 - 1.00)				1
1926		PCT_SF3_P151A014		0.99 (0.98 - 0.99)				1
1927		PCT_SF3_P076012		0.99 (0.98 - 1.00)				1
1928		PCT_SF3_HCT005068		0.94 (0.91 - 0.97)				1
1929		SF3_P155D001		1.00 (1.00 - 1.00)				1
1930		PCT_SF3_H084011		1.01 (1.00 - 1.01)				1
1931		PCT_SF3_HCT018006		1.02 (1.01 - 1.03)				1
1932		PCT_SF3_HCT007061		1.02 (1.01 - 1.03)				1
1933		PCT_SF3_P016007		0.99 (0.98 - 0.99)				1
1934		PCT_SF3_PCT046067		0.90 (0.85 - 0.96)				1
1935		PCT_SF1_P034B016		1.00 (1.00 - 1.00)				1
1936		PCT_SF3_HCT017050		1.04 (1.02 - 1.06)				1
1937		PCT_SF3_HCT047A008		0.98 (0.96 - 0.99)				1
1938		PCT_SF3_PCT073A056		1.14 (1.06 - 1.24)				1
1939		PCT_SF3_P146I004		1.00 (0.99 - 1.00)				1
1940		PCT_SF3_P050025		0.96 (0.94 - 0.98)				1
1941		PCT_SF1_P026A005		0.99 (0.98 - 0.99)				1
1942		SF3_H027002		0.93 (0.89 - 0.97)				1
1943		PCT_SF3_H036008		0.99 (0.99 - 1.00)				1
1944		PCT_SF3_HCT006043		0.99 (0.99 - 1.00)				1
1945		PCT_SF3_P092035		0.99 (0.99 - 1.00)				1
1946		PCT_SF1_P030A003		1.00 (0.99 - 1.00)				1
1947		PCT_SF3_H014008		0.98 (0.96 - 0.99)				1
1948		PCT_SF3_PCT072A095		1.03 (1.01 - 1.04)				1
1949		PCT_SF3_HCT024031		1.06 (1.03 - 1.10)				1
1950		PCT_SF3_PCT056019		0.99 (0.98 - 0.99)				1
1951		PCT_SF1_PCT013G046		1.02 (1.01 - 1.03)				1
1952		SF3_P085002		1.00 (1.00 - 1.00)				1
1953		PCT_SF3_P090014		1.08 (1.03 - 1.14)				1
1954		PCT_SF3_PCT050111		0.98 (0.98 - 0.99)				1
1955		PCT_SF1_P035006		0.99 (0.98 - 1.00)				1
1956		PCT_SF3_HCT023019		0.99 (0.99 - 1.00)				1
1957		PCT_SF1_PCT013G013		0.98 (0.98 - 0.99)				1
1958		PCT_SF3_HCT027015		1.07 (1.03 - 1.11)				1
1959		PCT_SF3_P126004		1.01 (1.00 - 1.02)				1
1960		SF3_P155I001		1.00 (1.00 - 1.00)				1
1961		SF3_PCT074A002		1.00 (1.00 - 1.00)				1
1962		PCT_SF3_PCT057008		1.01 (1.01 - 1.02)				1
1963		PCT_SF3_H043023		1.02 (1.01 - 1.02)				1
1964		PCT_SF1_H015G009		0.99 (0.98 - 1.00)				1
1965		PCT_SF3_H079003		1.00 (1.00 - 1.00)				1
1966		PCT_SF3_P047008		1.07 (1.03 - 1.11)				1
1967		SF3_PCT074A001		1.00 (1.00 - 1.00)				1
1968		SF3_P149I001		1.00 (1.00 - 1.00)				1
1969		PCT_SF3_HCT004062		1.03 (1.01 - 1.05)				1
1970		PCT_SF3_P076015		0.98 (0.97 - 0.99)				1
1971		PCT_SF3_PCT075A020		1.07 (1.03 - 1.11)				1
1972		PCT_SF3_PCT073I027		1.01 (1.00 - 1.02)				1
1973		PCT_SF3_H019112		1.04 (1.02 - 1.06)				1
1974		PCT_SF3_H021020		0.99 (0.98 - 0.99)				1
1975		PCT_SF3_PCT064H010		1.01 (1.00 - 1.01)				1
1976		SF3_PCT047001		1.00 (1.00 - 1.00)				1
1977		PCT_SF3_PCT050093		1.14 (1.06 - 1.23)				1
1978		PCT_SF3_H111002		1.02 (1.01 - 1.03)				1
1979		PCT_SF3_H111003		0.98 (0.97 - 0.99)				1
1980		PCT_SF3_H110003		0.98 (0.97 - 0.99)				1
1981		PCT_SF3_H110002		1.02 (1.01 - 1.03)				1
1982		PCT_SF1_P030I016		1.01 (1.00 - 1.01)				1
1983		PCT_SF3_PCT075I043		0.96 (0.93 - 0.98)				1
1984		PCT_SF3_PCT072A056		1.06 (1.02 - 1.10)				1
1985		PCT_SF3_H062009		1.01 (1.00 - 1.01)				1
1986		PCT_SF3_H032017		1.01 (1.01 - 1.02)				1
1987		PCT_SF3_P009017		1.01 (1.00 - 1.01)				1
1988		PCT_SF3_P151A003		1.01 (1.00 - 1.02)				1
1989		PCT_SF3_H021045		1.02 (1.01 - 1.03)				1
1990		PCT_SF3_P145H044		1.01 (1.00 - 1.01)				1
1991		PCT_SF1_H017068		1.21 (1.08 - 1.36)				1
1992		PCT_SF3_PCT010049		0.73 (0.61 - 0.88)				1
1993		PCT_SF3_PCT065A008		0.97 (0.95 - 0.99)				1
1994		PCT_SF3_HCT017059		0.95 (0.93 - 0.98)				1
1995		PCT_SF3_HCT008077		1.05 (1.02 - 1.08)				1
1996		PCT_SF3_PCT050048		1.62 (1.22 - 2.15)				1
1997		PCT_SF3_H067027		0.99 (0.99 - 1.00)				1
1998		PCT_SF3_H098015		0.99 (0.98 - 0.99)				1
[truncated: 12,665 more rows]
[truncated: 2 more columns]
