# Supplementary material for: A Neighborhood-Wide Association Study (NWAS): Example of prostate cancer aggressiveness
Source: PLoS One. 2017 Mar 27;12(3):e0174548. doi: 10.1371/journal.pone.0174548 (PMC5367705; doi:10.1371/journal.pone.0174548)
Supplement: S5 File — (XLSX) [file pone.0174548.s007.xlsx]

## Sheet: Sheet1
Phase 2 Results												Phase 3 Results (provided for 217 unique, significant variables)
Rank	Census variable		Odds Ratio			Lower Credible Interval (CI)			Upper CI	CI Difference/ Length	Spatial Variance	Principal Component Maximum Value	Component Loading		Variable description
1	pct_sf3_p030007		1.04701			1.00089			1.0911	0.086304	0.422836	0.9574	12		% Workers 16 years and over: Public transportation: Streetcar or trolley car (publico in Puerto Rico)
2	pct_sf3_hct005083		1.06703			1.0186			1.11464	0.090097	0.363377	0.5246	5		% Occupied housing units: Renter occupied: Householder 15 to 24 years: Built 1939 or earlier
3	pct_sf3_hct017019		1.05308			1.00427			1.10053	0.09153	0.330685	0.7269	9		% Specified owner-occupied housing units: Value $10,000 to $19,999
4	pct_sf3_h074003		1.04971			1.0008			1.09708	0.091852	0.363297	0.7981	9		% Specified owner-occupied housing units: $10,000 to $14,999
5	pct_sf3_hct006143		1.06573			1.01637			1.11433	0.092015	0.341978	0.5674	5		% Occupied housing units: Renter occupied: Built 1939 or earlier: 5 to 19
6	pct_sf3_pct065a007		1.04733			1.00053			1.09778	0.092765	0.33936	0.9573	12		% White alone workers 16 years and over: Public transportation: Streetcar or trolley car (publico in Puerto Rico)
7	pct_sf3_hct015042		1.05657			1.00717			1.1057	0.09333	0.336487	0.7049	11		% Occupied housing units: Aggregate household income In 1999 Dollars: Built 1940 to 1949
8	pct_sf3_h045025		1.07189			1.02164			1.12175	0.093475	0.376496	0.5233	13		% Occupied housing units: Renter occupied: No vehicle available: Householder 55 to 64 years
9	pct_sf3_hct015043		1.08011			1.02951			1.13054	0.093617	0.376349	0.672	5		% Occupied housing units: Aggregate household income In 1999 Dollars: Built 1939 or earlier
10	pct_sf3_pct050102		1.0804			1.02951			1.13115	0.094144	0.309419	0.5906	10		% Population for whom poverty status is determined: 45 to 54 years: Under .50
11	pct_sf3_p159i007		1.06805			1.00629			1.10629	0.094748	0.344892	0.8626	2		% White alone, not Hispanic or Latino population for whom poverty status is determined: Income in 1999 below poverty level: 18 to 64 years
12	pct_sf3_pct075a006		1.05688			1.01695			1.11807	0.094797	0.314317	0.5642	1		% White alone population for whom poverty status is determined: 6 to 11 years
13	pct_sf1_p034i018		1.05917			1.00865			1.10898	0.094826	0.307494	0.6524	1		% Families with a householder who is White alone, not Hispanic or Latino: Other family: Female householder, no husband present: With own children under 18 years: Under 6 years and 6 to 17 years
14	pct_sf3_p092021		1.06205			1.01119			1.11221	0.095223	0.326794	0.7539	3		% Households: Income in 1999 below poverty level: Nonfamily households: Male householder
15	pct_sf3_h045026		1.06188			1.01111			1.1126	0.095652	0.308289	0.5282	13		% Occupied housing units: Renter occupied: No vehicle available: Householder 65 to 74 years
16	pct_sf3_hct023032		1.06516			1.01423			1.1161	0.095708	0.389562	0.5954	1		% Occupied housing units: Renter occupied: Income in 1999 below poverty level: Built 1940 to 1949
17	pct_sf1_p034a018		1.06325			1.01201			1.11391	0.095936	0.373687	0.7136	1		% Families with a householder who is White alone: Other family: Female householder, no husband present: With own children under 18 years: Under 6 years and 6 to 17 years
18	pct_sf1_p034017		1.06104			1.01026			1.11218	0.096118	0.358349	0.7734	1		% Families: Other family: Female householder, no husband present: With own children under 18 years: Under 6 years only
19	pct_sf3_pct038092		1.0674			1.01582			1.11833	0.096144	0.334934	0.527	1		% Families: Other family: Female householder, no husband present: No own children under 18 years: Less than $10,000
20	pct_sf3_hct005093		1.08122			1.02949			1.13342	0.096178	0.351487	0.7104	5		% Occupied housing units: Renter occupied: Householder 25 to 34 years: Built 1939 or earlier
21	pct_sf3_pct049013		1.07585			1.02411			1.1277	0.096354	0.320952	0.5557	10		% Population for whom poverty status is determined: Income in 1999 below poverty level: Male: 45 to 54 years
22	pct_sf3_hct024028		1.07537			1.02378			1.12744	0.096446	0.362443	0.6332	1		% Occupied housing units: Renter occupied: Income in 1999 below poverty level: Householder 45 to 54 years
23	pct_sf3_pct060023		1.05384			1.00312			1.10471	0.096465	0.377229	0.8271	1		% Families: Income in 1999 below poverty level: Other family: Female householder, no husband present: Householder worked less than full-time, year- round in 1999
24	pct_sf3_h084003		1.05446			1.00333			1.10499	0.096504	0.319744	0.7835	9		% Owner-occupied housing units: $10,000 to $14,999
25	pct_sf3_p015018		1.07573			1.02405			1.12782	0.096522	0.358118	0.7823	1		% Families: Other family: Female householder, no husband present: With own children under 18 years: Under 6 years and 6 to 17 years
26	pct_sf3_p159a007		1.06765			1.01579			1.11881	0.096601	0.340055	0.8402	3		% White alone population for whom poverty status is determined: Income in 1999 below poverty level: 18 to 64 years
27	pct_sf3_pct059023		1.06343			1.01185			1.11465	0.096757	0.31504	0.8661	1		% Families: Income in 1999 below poverty level: Other family: Female householder, no husband present: Without Social Security income in 1999: With SSI and/or public assistance income in 1999
28	pct_sf3_pct034019		1.07726			1.02514			1.1293	0.096764	0.309784	0.5335	1		% Civilian noninstitutionalized population 5 years and over for whom poverty status is determined: Male: 21 to 64 years: With a disability: Income in 1999 below poverty level
29	pct_sf3_pct050103		1.06641			1.01501			1.11819	0.096812	0.343948	0.4783	1		% Population for whom poverty status is determined: 45 to 54 years: .50 to .74
30	pct_sf1_h017048		1.06067			1.00944			1.11216	0.09691	0.346303	0.8625	1		% Occupied housing units: Renter occupied: Family households: Other family: Female householder, no husband present: Householder 15 to 34 years
31	pct_sf3_pct075i003		1.06754			1.01538			1.1188	0.096994	0.326602	0.8055	3		% White alone, not Hispanic or Latino population for whom poverty status is determined: Male
32	pct_sf3_pct052013		1.05231			1.00124			1.10347	0.097221	0.329099	0.7977	1		% Related children under 18 years: Income in 1999 below poverty level: In other family: Female householder, no husband present: Under 5 years
33	pct_sf3_hct025011		1.06988			1.01786			1.12182	0.097247	0.34361	0.8455	1		% Occupied housing units: Renter occupied: Income in 1999 below poverty level: With public assistance income
34	pct_sf3_hct011015		1.07077			1.01883			1.12294	0.097295	0.321179	0.5479	3		% Occupied housing units: Renter occupied: Less than $5,000
35	pct_sf3_pct038075		1.06055			1.00904			1.11222	0.097353	0.330799	0.906	1		% Families: Other family: Female householder, no husband present: With own children under 18 years: Less than $10,000
36	pct_sf3_hct023033		1.0853			1.03284			1.13851	0.097407	0.342309	0.5236	1		% Occupied housing units: Renter occupied: Income in 1999 below poverty level: Built 1939 or earlier
37	pct_sf3_hct005113		1.0784			1.02623			1.1316	0.097744	0.348286	0.682	5		% Occupied housing units: Renter occupied: Householder 45 to 54 years: Built 1939 or earlier
38	pct_sf1_p036016		1.06299			1.01133			1.11538	0.097936	0.35707	0.7684	1		% Own children under 18 years: In other families: Female householder, no husband present: Under 3 years
39	pct_sf3_p090017		1.06515			1.01314			1.1174	0.097951	0.28638	0.9385	1		% Families: Income in 1999 below poverty level: Other family: Female householder, no husband present: With related children under 18 years
40	pct_sf3_p084006		1.05226			1.00108			1.10413	0.097977	0.332364	0.7739	15		% Population 16 years and over with earnings: Male: $7,500 to $9,999
41	pct_sf3_pct059022		1.06729			1.01516			1.1197	0.098024	0.327135	0.9305	1		% Families: Income in 1999 below poverty level: Other family: Female householder, no husband present: Without Social Security income in 1999
42	pct_sf1_p035017		1.06459			1.01275			1.11714	0.098104	0.376853	0.7877	1		% Families: Other family: Female householder, no husband present: With related children under 18 years: Under 6 years only
43	pct_sf3_pct049004		1.05678			1.00508			1.10869	0.098113	0.302324	0.8016	1		% Population for whom poverty status is determined: Income in 1999 below poverty level: Male: Under 5 years
44	pct_sf3_hct006132		1.06693			1.01495			1.11963	0.098156	0.331825	0.6719	11		% Occupied housing units: Renter occupied: Built 1940 to 1949
45	pct_sf3_p090016		1.07112			1.01875			1.12384	0.098174	0.331903	0.93	1		% Families: Income in 1999 below poverty level: Other family: Female householder, no husband present
46	pct_sf3_pct050036		1.06401			1.01167			1.1162	0.098324	0.348082	0.6676	1		% Population for whom poverty status is determined: 12 to 14 years: Under .50
47	pct_sf3_hct005092		1.06647			1.01443			1.11943	0.098489	0.344449	0.7641	11		% Occupied housing units: Renter occupied: Householder 25 to 34 years: Built 1940 to 1949
48	pct_sf3_pct061017		1.06904			1.01664			1.12195	0.098564	0.306262	0.9285	1		% Families: Under 1.30: Other family: Female householder, no husband present: With related children under 18 years
49	pct_sf3_hct005123		1.0792			1.02656			1.13293	0.098588	0.344945	0.6183	5		% Occupied housing units: Renter occupied: Householder 55 to 64 years: Built 1939 or earlier
50	pct_sf1_p036017		1.07367			1.02124			1.12716	0.098679	0.463881	0.7623	1		% Own children under 18 years: In other families: Female householder, no husband present: 3 and 4 years
51	pct_sf3_hct024027		1.07448			1.0218			1.12786	0.098758	0.355984	0.7325	1		% Occupied housing units: Renter occupied: Income in 1999 below poverty level: Householder 35 to 44 years
52	pct_sf3_p093009		1.0673			1.01471			1.12006	0.098783	0.366233	0.7252	3		% Households: Under 1.50: Nonfamily households: Male householder
53	pct_sf3_hct004093		1.06831			1.01608			1.12167	0.098865	0.377024	0.6254	17		% Occupied housing units: Renter occupied: Householder 55 to 64 years: 1, detached or attached
54	pct_sf3_pct060016		1.07311			1.02029			1.12639	0.098926	0.347339	0.9179	1		% Families: Income in 1999 below poverty level: Other family
55	pct_sf3_pct059024		1.06			1.00788			1.11274	0.098982	0.353498	0.8501	1		% Families: Income in 1999 below poverty level: Other family: Female householder, no husband present: Without Social Security income in 1999: Without SSI or public assistance income in 1999
56	pct_sf3_hct026012		1.06443			1.01197			1.11732	0.099035	0.357511	0.6387	3		% Occupied housing units: Renter occupied: Income in 1999 below poverty level: No Social Security income
57	pct_sf3_p092024		1.06908			1.01657			1.12241	0.099048	0.296203	0.4122	1		% Households: Income in 1999 below poverty level: Nonfamily households: Male householder: Householder 45 to 64 years
58	pct_sf3_pct053008		1.06989			1.01744			1.12341	0.099075	0.337569	0.7784	10		% Unrelated individuals 15 years and over for whom poverty status is determined: Income in 1999 below poverty level: Male: 35 to 44 years
59	pct_sf3_pct061016		1.07383			1.02094			1.12738	0.09917	0.33899	0.9184	1		% Families: Under 1.30: Other family: Female householder, no husband present
60	pct_sf3_pct061020		1.06698			1.01437			1.12012	0.09917	0.336224	0.8525	1		% Families: Under 1.30: Other family: Female householder, no husband present: With related children under 18 years: 5 to 17 years only
61	pct_sf3_h019093		1.06556			1.01334			1.11905	0.099228	0.336959	0.8394	4		% Occupied housing units: Renter occupied: Nonfamily households: Male householder: Living alone
62	pct_sf3_hct001051		1.06557			1.01334			1.11908	0.099258	0.34025	0.8394	4		% Occupied housing units: Renter occupied: Nonfamily households: Householder living alone: Male householder
63	pct_sf3_pct049027		1.08077			1.0273			1.13461	0.099348	0.297729	0.5877	1		% Population for whom poverty status is determined: Income in 1999 below poverty level: Female: 45 to 54 years
64	pct_sf3_hct011016		1.05912			1.00682			1.11212	0.099468	0.350666	0.559	1		% Occupied housing units: Renter occupied: $5,000 to $9,999
65	pct_sf3_pct060024		1.06974			1.0165			1.12283	0.099481	0.34488	0.8398	1		% Families: Income in 1999 below poverty level: Other family: Female householder, no husband present: Householder did not work in 1999
66	pct_sf3_p092015		1.0644			1.0115			1.11733	0.099511	0.336613	0.9456	1		% Households: Income in 1999 below poverty level: Family households: Other family: Female householder, no husband present
67	pct_sf3_pct049012		1.07827			1.02498			1.13229	0.099567	0.340388	0.579	10		% Population for whom poverty status is determined: Income in 1999 below poverty level: Male: 35 to 44 years
68	pct_sf3_p089007		1.0646			1.01173			1.11772	0.099625	0.327182	0.9436	1		% Population for whom poverty status is determined: Income in 1999 below poverty level: Under 65 years: In other families: Female householder, no husband present
69	pct_sf3_hct022022		1.06838			1.01558			1.12199	0.099647	0.398732	0.618	3		% Occupied housing units: Renter occupied: Income in 1999 below poverty level
70	pct_sf3_pct075a003		1.0738			1.02028			1.1272	0.099663	0.343941	0.7766	3		% White alone population for whom poverty status is determined: Male
71	pct_sf3_hct006142		1.06885			1.01616			1.1227	0.099701	0.35993	0.76	5		% Occupied housing units: Renter occupied: Built 1939 or earlier: 2 to 4
72	pct_sf3_p055054		1.08432			1.03067			1.13876	0.099723	0.324882	0.5989	1		% Households: Householder 45 to 54 years: Less than $10,000
73	pct_sf3_hct022024		1.06771			1.01488			1.12141	0.099813	0.340664	0.621	3		% Occupied housing units: Renter occupied: Income in 1999 below poverty level: Complete plumbing facilities: 1.00 or less occupants per room
74	pct_sf3_hct022023		1.06888			1.01593			1.12265	0.099885	0.355402	0.6203	3		% Occupied housing units: Renter occupied: Income in 1999 below poverty level: Complete plumbing facilities
75	pct_sf3_hct005103		1.08176			1.0284			1.13653	0.099971	0.364236	0.7096	5		% Occupied housing units: Renter occupied: Householder 35 to 44 years: Built 1939 or earlier
76	pct_sf3_hct027011		1.06492			1.01211			1.11854	0.099993	0.32669	0.6263	3		% Occupied housing units: Renter occupied: Income in 1999 below poverty level: With telephone service available
77	pct_sf3_hct006140		1.09406			1.0401			1.14955	0.100048	0.347177	0.7893	5		% Occupied housing units: Renter occupied: Built 1939 or earlier
78	pct_sf1_h017064		1.06354			1.01112			1.11757	0.100097	0.364795	0.736	4		% Occupied housing units: Renter occupied: Nonfamily households: Female householder: Living alone: Householder 35 to 64 years
79	pct_sf3_p087007		1.07047			1.01698			1.1241	0.100143	0.367044	0.7762	3		% Population for whom poverty status is determined: Income in 1999 below poverty level: 18 to 64 years
80	pct_sf3_pct075i017		1.06266			1.00902			1.11538	0.100221	0.349929	0.7326	3		% White alone, not Hispanic or Latino population for whom poverty status is determined: Female
81	pct_sf3_p092009		1.06574			1.01241			1.11924	0.100322	0.245547	0.9344	1		% Households: Income in 1999 below poverty level: Family households: Other family
82	pct_sf3_hct002023		1.06797			1.01519			1.12232	0.100324	0.324313	0.7494	4		% Occupied housing units: Renter occupied: 1-person household: Householder 35 to 44 years
83	pct_sf3_hct023043		1.08805			1.0342			1.14336	0.100338	0.3385	0.8313	5		% Occupied housing units: Renter occupied: Income in 1999 at or above poverty level: Built 1939 or earlier
84	pct_sf3_pct061009		1.07483			1.02132			1.12913	0.100348	0.329367	0.9038	1		% Families: Under 1.30: Other family
85	pct_sf3_h044010		1.08245			1.02851			1.13719	0.100449	0.352929	0.5415	13		% Occupied housing units: Renter occupied: No vehicle available
86	pct_sf3_p089005		1.06692			1.01356			1.12071	0.100498	0.352533	0.9316	1		% Population for whom poverty status is determined: Income in 1999 below poverty level: Under 65 years: In other families
87	pct_sf3_p009019		1.06049			1.0075			1.11417	0.100642	0.34066	0.8523	4		% In households: In nonfamily households: Male householder: Living alone
88	pct_sf3_h045023		1.08357			1.02938			1.13846	0.100713	0.334785	0.6672	13		% Occupied housing units: Renter occupied: No vehicle available: Householder 35 to 44 years
89	pct_sf3_p093007		1.06779			1.01413			1.12195	0.101043	0.345159	0.9297	1		% Households: Under 1.50: Family households: Other family: Female householder, no husband present
90	pct_sf3_pct052012		1.06163			1.00854			1.11579	0.101057	0.325289	0.8918	1		% Related children under 18 years: Income in 1999 below poverty level: In other family: Female householder, no husband present
91	pct_sf3_p120002		1.05994			1.00648			1.11357	0.101114	0.353524	0.8305	6		% Civilian noninstitutionalized population 5 years and over: Imputed
92	pct_sf3_p088002		1.07342			1.01945			1.12794	0.101135	0.364499	0.6478	3		% Population for whom poverty status is determined: Under .50
93	pct_sf3_p120003		0.94346			0.897978			0.993597	0.101187	0.345663	0.8305	6		% Civilian noninstitutionalized population 5 years and over: Not imputed
94	pct_sf1_p028g009		1.05312			1.00071			1.10762	0.101501	0.332448	0.4028	1		% Two or more races population under 18 years: In households: Related child: Own child: In other family: Female householder, no husband present
95	pct_sf3_pct052007		1.06466			1.01118			1.11928	0.101571	0.334246	0.8867	1		% Related children under 18 years: Income in 1999 below poverty level: In other family
96	pct_sf3_p055037		1.08321			1.02869			1.13867	0.10158	0.344268	0.693	1		% Households: Householder 35 to 44 years: Less than $10,000
97	pct_sf3_hct005133		1.06825			1.0145			1.12336	0.10193	0.343262	0.5952	5		% Occupied housing units: Renter occupied: Householder 65 to 74 years: Built 1939 or earlier
98	pct_sf3_p093005		1.06879			1.01455			1.1237	0.102187	0.340444	0.9142	1		% Households: Under 1.50: Family households: Other family
99	pct_sf3_p088003		1.06575			1.01168			1.12072	0.102359	0.321004	0.6728	1		% Population for whom poverty status is determined: .50 to .74
100	pct_sf1_p030012		1.07343			1.01917			1.12901	0.102359	0.349394	0.483	16		% Population 65 years and over: In households: In nonfamily households: Male householder
101	pct_sf3_p146i015		1.06658			1.01264			1.12195	0.102509	0.361345	0.8073	4		% Households with a householder who is White alone, not Hispanic or Latino: Householder 15 to 64 years: Nonfamily households: Householder living alone
102	pct_sf3_p076002		1.07555			1.02081			1.13114	0.102626	0.309447	0.8361	1		% Families: Less than $10,000
103	pct_sf3_p010003		1.06837			1.01438			1.12407	0.102681	0.354217	0.8238	4		% Households: 1-person household: Male householder
104	pct_sf3_pct049003		1.08259			1.02748			1.13871	0.102784	0.254899	0.6752	3		% Population for whom poverty status is determined: Income in 1999 below poverty level: Male
105	pct_sf1_p030013		1.07113			1.01668			1.12694	0.102958	0.376806	0.486	16		% Population 65 years and over: In households: In nonfamily households: Male householder: Living alone
106	pct_sf1_p021015		1.06086			1.00727			1.11651	0.102966	0.411616	0.7045	4		% Households: Nonfamily households: Householder 45 to 54 years
107	pct_sf3_pct055009		1.07795			1.0232			1.13427	0.103054	0.358291	0.6103	10		% Unrelated individuals for whom poverty status is determined: Income in 1999 below poverty level: Male: 25 to 59 years
108	pct_sf3_pct060025		0.930121			0.884249			0.980282	0.103102	0.335616	0.8551	1		% Families: Income in 1999 at or above poverty level
109	pct_sf3_pct075i002		1.0729			1.01779			1.12839	0.103157	0.351505	0.8072	3		% White alone, not Hispanic or Latino population for whom poverty status is determined: Income In 1999 Dollars below poverty level
110	pct_sf3_p048018		1.07402			1.01895			1.12993	0.103379	0.352198	0.7827	1		% Families: Other family: Female householder, no husband present: No workers
111	pct_sf3_p090002		1.07606			1.02092			1.13213	0.103393	0.354926	0.8551	1		% Families: Income in 1999 below poverty level
112	pct_sf3_pct075a046		0.929322			0.883248			0.979548	0.103486	0.32298	0.7151	3		% White alone population for whom poverty status is determined: Female
113	pct_sf3_pct075i031		0.930938			0.885009			0.981537	0.103522	0.342895	0.8072	3		% White alone, not Hispanic or Latino population for whom poverty status is determined: Income In 1999 Dollars at or above poverty level
114	pct_sf3_p089003		1.07852			1.02326			1.13487	0.103524	0.308448	0.7064	1		% Population for whom poverty status is determined: Income in 1999 below poverty level: Under 65 years
115	pct_sf3_pct049046		0.923119			0.877131			0.97281	0.103532	0.326673	0.6383	3		% Population for whom poverty status is determined: Income in 1999 at or above poverty level: Female
116	pct_sf3_p159i002		1.0736			1.01827			1.12935	0.103537	0.314877	0.8072	3		% White alone, not Hispanic or Latino population for whom poverty status is determined: Income in 1999 below poverty level, men
117	pct_sf3_p159i010		0.930857			0.884858			0.981509	0.103663	0.315129	0.8072	3		% White alone, not Hispanic or Latino population for whom poverty status is determined: Income in 1999 at or above poverty level, men
118	pct_sf3_p159a002		1.07499			1.01954			1.13111	0.103853	0.324539	0.7641	3		% White alone population for whom poverty status is determined: Income in 1999 below poverty level, women
119	pct_sf3_p159a010		0.929711			0.883517			0.980388	0.104037	0.308185	0.7641	3		% White alone population for whom poverty status is determined: Income in 1999 at or above poverty level, women
120	pct_sf1_p028009		1.06255			1.00814			1.11875	0.10411	0.364011	0.7758	1		% Population under 18 years: In households: Related child: Own child: In other family: Female householder, no husband present
121	pct_sf3_pct075a002		1.07582			1.02019			1.13215	0.104132	0.270908	0.7641	3		% White alone population for whom poverty status is determined: Income In 1999 Dollars below poverty level
122	pct_sf1_p036015		1.06693			1.01223			1.12333	0.104147	0.400781	0.7814	1		% Own children under 18 years: In other families: Female householder, no husband present
123	pct_sf3_pct051003		1.08136			1.02561			1.13837	0.10431	0.32236	0.7124	1		% Population for whom poverty status is determined: Income in 1999 below poverty level: Native
124	pct_sf3_pct075a031		0.929585			0.883246			0.980366	0.104323	0.375702	0.7641	3		% White alone population for whom poverty status is determined: Income In 1999 Dollars at or above poverty level
125	pct_sf3_pct051012		0.925976			0.879539			0.976517	0.104594	0.323773	0.7001	1		% Population for whom poverty status is determined: Income in 1999 at or above poverty level
126	pct_sf1_p036002		0.934562			0.887312			0.985304	0.104753	0.326499	0.7582	1		% Own children under 18 years: In married-couple families
127	pct_sf3_hct006141		1.07169			1.01643			1.12869	0.104759	0.358091	0.6049	5		% Occupied housing units: Renter occupied: Built 1939 or earlier: 1, detached or attached
128	pct_sf3_pct051002		1.08008			1.02418			1.13729	0.104762	0.462142	0.7001	1		% Population for whom poverty status is determined: Income in 1999 below poverty level
129	pct_sf1_p036008		1.06993			1.01484			1.12694	0.104779	0.348249	0.7582	1		% Own children under 18 years: In other families
130	pct_sf3_pct051004		1.0787			1.02282			1.13594	0.104902	0.332816	0.6685	1		% Population for whom poverty status is determined: Income in 1999 below poverty level: Native: Born in the United States
131	pct_sf1_p028007		1.06583			1.01087			1.12282	0.105033	0.364074	0.7507	1		% Population under 18 years: In households: Related child: Own child: In other family
132	pct_sf3_pct052002		1.06756			1.01214			1.12455	0.105319	0.324617	0.826	1		% Related children under 18 years: Income in 1999 below poverty level
133	pct_sf3_pct049017		1.07414			1.0182			1.13137	0.105392	0.328756	0.726	1		% Population for whom poverty status is determined: Income in 1999 below poverty level: Female
134	pct_sf3_pct052016		0.936422			0.888966			0.987795	0.105416	0.322043	0.826	1		% Related children under 18 years: Income in 1999 at or above poverty level
135	pct_sf3_pct044032		1.06883			1.01322			1.12625	0.10576	0.337511	0.6284	15		% Population 15 years and over: Male: Other: With income: $7,500 to $9,999
136	pct_sf3_p093008		1.05996			1.00444			1.11684	0.10607	0.334634	0.6797	3		% Households: Under 1.50: Nonfamily households
137	pct_sf3_pct061002		1.07494			1.01852			1.13265	0.106211	0.388191	0.8251	1		% Families: Under 1.30
138	pct_sf3_p151i002		1.07112			1.01444			1.12817	0.10626	0.313538	0.6248	3		% Households with a householder who is White alone, not Hispanic or Latino: Less than $10,000
139	pct_sf3_p092031		0.92632			0.878877			0.977935	0.106799	0.326607	0.683	1		% Households: Income in 1999 at or above poverty level
140	pct_sf3_p092002		1.07984			1.02283			1.13828	0.106949	0.324066	0.683	1		% Households: Income in 1999 below poverty level
141	pct_sf3_h026009		0.94628			0.896861			0.998113	0.106966	0.362401	0.4527	4		% Occupied housing units: Owner occupied: 7 rooms
142	pct_sf3_p076003		1.06185			1.0058			1.11944	0.107047	0.347171	0.6398	1		% Families: $10,000 to $14,999
143	sf3_hct044i001		0.92789			0.879271			0.978928	0.107364	0.307734	0.8624	2		Specified owner-occupied housing units with a householder who is White alone, not Hispanic or Latino
144	pct_sf3_p151a002		1.07041			1.01332			1.12825	0.107434	0.325995	0.6173	3		% Households with a householder who is White alone: Less than $10,000
145	sf3_hct044a001		0.928153			0.879461			0.979262	0.10749	0.30716	0.864	2		Specified owner-occupied housing units with a householder who is White alone
146	sf3_h098001		0.939458			0.890182			0.991209	0.107499	0.351055	0.9122	2		Owner-occupied housing units
147	sf3_h094001		0.931221			0.882164			0.982699	0.107926	0.335327	0.8452	2		Specified owner-occupied housing units
148	pct_sf3_p092032		0.93958			0.890401			0.991995	0.108046	0.298684	0.6654	4		% Households: Income in 1999 at or above poverty level: Family households
149	sf3_pct069i001		0.935608			0.886294			0.987459	0.108086	0.3661	0.9611	2		White alone, not Hispanic or Latino females 16 years and over
150	sf3_p148i001		0.938524			0.888992			0.990606	0.108228	0.334657	0.9639	2		White alone, not Hispanic or Latino population 25 years and over
151	sf3_p148a001		0.93953			0.889897			0.991703	0.108318	0.329096	0.9679	2		White alone population 25 years and over
152	sf3_pct069a001		0.936707			0.887215			0.988728	0.108333	0.313878	0.9652	2		White alone females 16 years and over
153	sf3_p150i001		0.938597			0.888973			0.9908	0.108446	0.371694	0.9709	2		White alone, not Hispanic or Latino population 16 years and over
154	sf3_pct066i001		0.938355			0.888734			0.990549	0.108461	0.33634	0.9696	2		White alone, not Hispanic or Latino population 18 years and over
155	sf3_pct009001		0.945033			0.894963			0.997611	0.108582	0.307943	0.954	2		Population 30 years and over in households
156	pct_sf3_p044029		1.07367			1.01622			1.13279	0.108599	0.33621	0.7464	1		% Families: Other family: Female householder, no husband present: Not in labor force
157	pct_sf3_p052002		1.08092			1.02312			1.14051	0.108617	0.319354	0.6351	1		% Households: Less than $10,000
158	sf3_pct073a001		0.939755			0.889966			0.992116	0.108657	0.398564	0.9751	2		White alone population 16 years and over
159	sf3_pct075i001		0.942387			0.892424			0.994909	0.10871	0.346124	0.9738	2		White alone, not Hispanic or Latino population for whom poverty status is determined
160	sf3_p147i001		0.939333			0.889515			0.991713	0.108757	0.358413	0.9744	2		White alone, not Hispanic or Latino population 3 years and over
161	sf3_pct062i001		0.939365			0.889514			0.991789	0.108836	0.314632	0.9745	2		White alone, not Hispanic or Latino population 5 years and over
162	sf3_pct068i001		0.940076			0.890172			0.992554	0.108866	0.368587	0.9756	2		White alone, not Hispanic or Latino civilian noninstitutionalized population 5 years and over
163	sf1_pct013i001		0.942121			0.892085			0.994724	0.108903	0.318103	0.9726	2		People in households who are White alone, not Hispanic or Latino
164	sf3_pct066a001		0.939379			0.8895			0.991848	0.108911	0.295649	0.9734	2		White alone population 18 years and over
165	sf1_p016i001		0.942261			0.892187			0.994898	0.108964	0.336003	0.9736	2		Population in households with a householder who is White alone, not Hispanic or Latino: Total
166	sf1_p027i001		0.940645			0.890642			0.993221	0.10901	0.399978	0.974	2		People who are White alone, not Hispanic or Latino
167	sf3_pct063i001		0.940192			0.890209			0.992748	0.109021	0.359212	0.9744	2		White Alone, not Hispanic or Latino population
168	sf3_p159a001		0.943967			0.893763			0.99673	0.109039	0.322289	0.9795	2		White alone population for whom poverty status is determined
169	sf1_pct012a001		0.941679			0.891587			0.994324	0.109061	0.226003	0.9797	2		People who are White alone
170	sf3_pct064a001		0.940774			0.89072			0.993398	0.109101	0.3411	0.9797	2		White alone population 5 years and over
171	sf3_p160a001		0.937766			0.887857			0.990219	0.109116	0.414677	0.9536	2		Families with a householder who is White alone
172	sf1_h011i001		0.942237			0.892097			0.994956	0.109124	0.338636	0.9736	2		Population in occupied housing units with a householder who is White alone, not Hispanic or Latino: Total population in occupied housing units
173	sf3_pct068a001		0.941673			0.891555			0.994373	0.109145	0.345289	0.981	2		White alone civilian noninstitutionalized population 5 years and over
174	sf1_p035i001		0.936693			0.886829			0.989107	0.109151	0.143528	0.9481	2		Families with a householder who is White alone, not Hispanic or Latino
175	sf1_pct013a001		0.9433			0.893071			0.996092	0.109173	0.336209	0.9785	2		People in households who are White alone
176	sf3_p147a001		0.940684			0.890582			0.993362	0.10922	0.374714	0.9798	2		White alone population 3 years and over
177	sf3_p145a001		0.941657			0.891496			0.994389	0.109227	0.446008	0.9799	2		White alone population
178	sf1_p031i001		0.936511			0.886619			0.988968	0.109246	0.309318	0.9481	2		Families with a householder who is White alone, not Hispanic or Latino: Total
179	sf3_p015001		0.945727			0.895312			0.998685	0.109267	0.258726	0.9488	2		Families
180	sf1_p016a001		0.943339			0.893062			0.996183	0.109275	0.325476	0.9791	2		Population in households with a householder who is White alone: Total
181	sf1_p031001		0.946049			0.895581			0.999063	0.109345	0.350033	0.9494	2		Families: Total
182	sf1_h011a001		0.943297			0.892983			0.996181	0.109362	0.342264	0.9791	2		Population in occupied housing units with a householder who is White alone: Total population in occupied housing units
183	sf1_p032i001		0.939761			0.88959			0.992468	0.109433	0.341606	0.936	2		Population in families with a householder who is White alone, not Hispanic or Latino: Total
184	pct_sf3_h034010		1.08052			1.02272			1.14115	0.10957	0.279855	0.7322	5		% Housing units: Built 1939 or earlier
185	sf1_p032a001		0.940699			0.890373			0.993563	0.109657	0.316259	0.942	2		Population in families with a householder who is White alone: Total
186	sf1_p031a001		0.937048			0.886935			0.989749	0.109679	0.333482	0.9539	2		Families with a householder who is White alone: Total
187	pct_sf3_h049012		1.07728			1.01961			1.13781	0.109684	0.348212	0.7314	5		% Occupied housing units: Complete plumbing facilities: 1.00 or less occupants per room: Built 1939 or earlier
188	pct_sf3_p093012		0.93548			0.885641			0.988573	0.10995	0.321986	0.594	4		% Households: 1.50 and over: Family households
189	sf3_p139001		0.944137			0.893449			0.997397	0.11006	0.334306	0.9516	2		Population 16 years and over: Percent of earnings imputed -- No earnings imputed
190	sf3_p141003		0.94348			0.892598			0.996531	0.110144	0.342063	0.6212	2		Families: Percent of income imputed -- More than 0 to less than 10 percent of total income for family imputed
191	pct_sf3_p050070		1.06213			1.00487			1.12189	0.110161	0.30337	0.4855	1		% Employed civilian population 16 years and over: Female: Service occupations
192	sf3_p138001		0.941938			0.891035			0.995438	0.110799	0.32334	0.9504	2		Population 15 years and over: Percent of income imputed -- No income imputed
193	pct_sf3_pct032016		1.07778			1.01907			1.13848	0.110804	0.332557	0.5552	3		% Civilian noninstitutionalized population 16 to 64 years: Male: 21 to 64 years: No employment disability: Not employed
194	sf3_p141001		0.936277			0.885616			0.989478	0.110894	0.315416	0.9361	2		Families: Percent of income imputed -- No income imputed
195	pct_sf3_pct030019		1.08096			1.02192			1.14195	0.111055	0.311066	0.6008	3		% Civilian noninstitutionalized population 5 years and over: Male: 21 to 64 years: No self- care disability: Not employed
196	pct_sf3_pct031016		1.08416			1.02497			1.14536	0.111063	0.311179	0.5735	3		% Civilian noninstitutionalized population 16 years and over: Male: 21 to 64 years: No go- outside-home disability: Not employed
197	sf3_h046001		0.940767			0.889638			0.994488	0.111413	0.305989	0.9257	2		Occupied housing units: Aggregate number of vehicles available
198	sf3_pct065i001		0.943533			0.892264			0.997472	0.111462	0.334042	0.9334	2		White alone, not Hispanic or Latino workers 16 years and over
199	sf3_p144008		0.935377			0.884437			0.988812	0.111553	0.330648	0.905	2		Population in families: Percent of family income imputed for people living in families with income in 1999 below poverty level -- No income imputed
200	pct_sf3_pct061062		0.928934			0.879046			0.982929	0.1117	0.278943	0.7559	1		% Families: 1.85 and above
201	sf3_pct065a001		0.944266			0.892812			0.998398	0.111776	0.310829	0.9362	2		White alone workers 16 years and over
202	pct_sf3_p052012		0.940154			0.888627			0.994646	0.112709	0.326892	0.4689	7		% Households: $60,000 to $74,999
203	pct_sf3_p093002		1.07873			1.01891			1.14078	0.11298	0.320203	0.6634	1		% Households: Under 1.50
204	pct_sf3_p093011		0.926505			0.876059			0.981041	0.113181	0.30269	0.6634	1		% Households: 1.50 and over
205	pct_sf3_p131003		0.935835			0.884446			0.990917	0.11367	0.318628	0.6988	6		% Population 16 years and over: Not imputed
206	pct_sf3_p131002		1.06875			1.00915			1.131	0.113991	0.345118	0.6988	6		% Population 16 years and over: Imputed
207	pct_sf3_p088010		0.9226			0.87116			0.977805	0.115485	0.26765	0.6478	1		% Population for whom poverty status is determined: 2.00 and over
208	pct_sf3_pct044023		0.94234			0.88788			0.999443	0.118362	0.367912	0.5614	7		% Population 15 years and over: Male: Worked full-time, year- round In 1999 Dollars: With income: $65,000 to $74,999
209	sf3_hct046i001		0.937412			0.882979			0.993975	0.118411	0.368527	0.6452	2		Specified owner-occupied housing units with a householder who is White alone, not Hispanic or Latino: Aggregate selected monthly owner costs
210	sf3_hct046a001		0.936944			0.88237			0.993692	0.118816	0.337396	0.6461	2		Specified owner-occupied housing units with a householder who is White alone: Aggregate selected monthly owner costs
211	sf3_h092001		0.937435			0.882485			0.99453	0.119529	0.285743	0.6283	2		Specified owner-occupied housing units: Aggregate selected monthly owner costs
212	pct_sf3_p076013		0.935496			0.880965			0.993037	0.11975	0.318051	0.6162	7		% Families: $75,000 to $99,999
213	pct_sf3_p050026		0.941016			0.885101			0.998921	0.120973	0.338512	0.7281	14		% Employed civilian population 16 years and over: Male: Service occupations: Protective service occupations: Fire fighting, prevention, and law enforcement workers, including supervisors
214	pct_sf3_p052013		0.938679			0.882437			0.998198	0.123264	0.307948	0.609	7		% Households: $75,000 to $99,999
215	pct_sf3_p030006		1.08012			1.01352			1.14864	0.125143	0.389494	0.451	12		% Workers 16 years and over: Public transportation: Bus or trolley bus
216	pct_sf3_pct075h034		0.933526			0.873507			0.992136	0.127344	0.307957	0.4766	16		% Hispanic or Latino population for whom poverty status is determined: 5 years
217	pct_sf3_pct051020		0.932203			0.867971			0.998812	0.140408	0.276834	0.593	8		% Population for whom poverty status is determined: Income in 1999 at or above poverty level: Foreign born: Naturalized citizen
Not Signficant	pct_sf3_hct017018				1.03446			-0.00771367	0.0702018	0.0779155	0.339864
	pct_sf3_hct017034				1.03201			-0.015837	0.0741872	0.0900243	0.33331
	pct_sf3_pct065i007				1.0469			-7.47184e-05	0.0933985	0.0934733	0.37316
	pct_sf3_p159a005				1.04955			-0.000923354	0.0941532	0.0950766	0.348501
	pct_sf3_hct017065				1.04299			-0.00750943	0.0886131	0.0961225	0.343022
	pct_sf3_h074004				1.04617			-0.00460366	0.0915677	0.0961713	0.336249
	pct_sf3_h084004				1.04734			-0.00455409	0.0942655	0.0988195	0.310989
	pct_sf3_hct041i006				1.04194			-0.0102967	0.0886876	0.0989843	0.329667
	pct_sf3_hct041a006				1.03927			-0.0134323	0.0874316	0.100864	0.325669
	pct_sf3_h074006				1.04171			-0.0119597	0.0913545	0.103314	0.315226
	pct_sf3_h084006				1.04462			-0.00935929	0.0944774	0.103837	0.341213
	pct_sf3_p049051				1.05017			-0.0048232	0.101903	0.106726	0.348977
	pct_sf3_hct017036				1.03617			-0.0190034	0.0877367	0.10674	0.326839
	pct_sf3_p049053				1.05043			-0.00542691	0.103008	0.108435	0.331529
	sf3_pct018001				0.948678			-0.107174	0.00140999	0.108584	0.181341
	sf3_h028001				0.948924			-0.107098	0.00190784	0.109005	0.326802
	sf3_p113001				0.948539			-0.107515	0.00155743	0.109072	0.328819
	sf3_p037001				0.948468			-0.107625	0.00151919	0.109144	0.325055
	sf3_p039001				0.95026			-0.10588	0.00356003	0.10944	0.353394
	sf3_pct025001				0.950254			-0.105925	0.00358639	0.109511	0.356028
	sf3_p047001				0.950447			-0.105749	0.00382715	0.109576	0.361081
	sf3_p116001				0.950281			-0.105929	0.00365583	0.109585	0.325048
	sf3_p133001				0.950354			-0.105849	0.00373937	0.109589	0.205307
	sf3_p045001				0.94811			-0.108229	0.00136998	0.109599	0.362928
	sf3_pct046001				0.950439			-0.105785	0.00383878	0.109624	0.389923
	sf3_pct007001				0.950294			-0.105941	0.0036968	0.109638	0.344747
	sf3_pct035001				0.950273			-0.105972	0.00368249	0.109654	0.381055
	sf1_p006001				0.950777			-0.105449	0.0042118	0.109661	0.341282
	sf3_p043001				0.950486			-0.105763	0.00392848	0.109692	0.346071
	sf1_p005001				0.950917			-0.105322	0.0043858	0.109707	0.30544
	sf3_p132001				0.950359			-0.105909	0.00380689	0.109716	0.368856
	sf3_p124001				0.950944			-0.1053	0.00443828	0.109738	0.371887
	sf3_p131001				0.950377			-0.105903	0.00384346	0.109747	0.352853
	sf3_p018001				0.950277			-0.10602	0.00373658	0.109756	0.338093
	sf3_p134001				0.950467			-0.105827	0.00395097	0.109778	0.343711
	sf3_pct044001				0.950307			-0.106018	0.003809	0.109827	0.296001
	sf3_p104001				0.950219			-0.106117	0.00372458	0.109842	0.342785
	pct_sf3_p050075				1.04575			-0.0105894	0.0992537	0.109843	0.315415
	sf3_pct024001				0.950285			-0.106077	0.00382433	0.109902	0.328471
	sf3_p024001				0.95323			-0.103013	0.00692083	0.109933	0.353082
	sf1_p032001				0.951292			-0.105083	0.00487021	0.109953	0.0257424
	sf3_pct010001				0.953052			-0.10324	0.00677735	0.110017	0.367076
	sf3_p140003				0.947235			-0.109551	0.00048058	0.110032	0.330644
	sf3_pct021001				0.953184			-0.10312	0.0069342	0.110054	0.352456
	sf3_p110001				0.953153			-0.103161	0.00690724	0.110068	0.365385
	sf3_pct031001				0.950919			-0.10549	0.00458002	0.11007	0.311027
	sf3_p109001				0.953176			-0.103154	0.00695134	0.110106	0.3579
	sf3_p003001				0.955123			-0.101124	0.00898713	0.110111	0.378764
	sf1_p012001				0.955036			-0.101217	0.00890622	0.110124	0.434386
	sf3_pct012001				0.953081			-0.103281	0.00688817	0.110169	0.350844
	sf1_p042001				0.954631			-0.101667	0.00850497	0.110172	0.32154
	sf1_p040001				0.954565			-0.101745	0.008446	0.110191	0.322688
	sf3_pct022001				0.953263			-0.103107	0.00708801	0.110195	0.32425
	sf3_p106001				0.954903			-0.101398	0.00880142	0.110199	0.292911
	sf1_p041001				0.954516			-0.101801	0.00840219	0.110203	0.284751
	sf3_pct027001				0.953872			-0.102476	0.00773571	0.110211	0.353569
	sf1_p043001				0.954641			-0.101682	0.00853716	0.110219	0.316056
	sf3_pct034001				0.955168			-0.101124	0.00909808	0.110222	0.284635
	sf3_p122001				0.953931			-0.102418	0.00780788	0.110226	0.26072
	sf3_pct029001				0.953939			-0.102411	0.00781589	0.110226	0.333859
	sf3_p114001				0.953175			-0.103214	0.00701284	0.110227	0.325753
	sf1_p045001				0.954473			-0.101861	0.00836776	0.110229	0.363843
	sf3_p119001				0.953673			-0.102692	0.00754216	0.110234	0.324366
	sf1_p044001				0.954495			-0.101831	0.00840974	0.110241	0.345929
	sf3_p025001				0.953217			-0.103181	0.0070684	0.110249	0.334773
	sf3_p121001				0.953848			-0.102522	0.00773606	0.110258	0.347923
	sf3_pct014001				0.954236			-0.10213	0.00814857	0.110278	0.359858
	sf3_p111001				0.953427			-0.102981	0.00729934	0.11028	0.32244
	sf3_pct017001				0.9549			-0.101439	0.00884323	0.110282	0.343527
	sf1_pct011001				0.95511			-0.10123	0.00906303	0.110293	0.401824
	sf3_p115001				0.953171			-0.103252	0.00704053	0.110293	0.491525
	sf3_p088001				0.95671			-0.0995594	0.0107424	0.110302	0.343031
	sf3_pct028001				0.953738			-0.102659	0.00764246	0.110302	0.339184
	sf3_pct030001				0.953828			-0.102569	0.00773946	0.110309	0.366521
	sf3_p099001				0.954673			-0.101693	0.00862208	0.110315	0.353021
	sf3_pct016001				0.954888			-0.101471	0.00884641	0.110318	0.330743
	sf3_p008001				0.954865			-0.101496	0.00882349	0.110319	0.346827
	sf3_p094001				0.95482			-0.101548	0.00877927	0.110327	0.36316
	sf3_pct026001				0.9539			-0.102504	0.00782745	0.110332	0.334466
	sf1_p003001				0.955272			-0.10108	0.00925587	0.110336	0.342086
	sf3_p098001				0.954835			-0.101533	0.00880501	0.110338	0.340349
	sf3_p042001				0.95381			-0.1026	0.00773935	0.11034	0.3559
	sf3_pct023001				0.952935			-0.103517	0.00682402	0.110341	0.345757
	sf3_p019001				0.953126			-0.103324	0.00701959	0.110343	0.339147
	sf3_p123001				0.953914			-0.102495	0.00784912	0.110344	0.343273
	sf1_p039001				0.95522			-0.101138	0.00920893	0.110347	0.336577
	sf3_pct051001				0.95673			-0.0995693	0.0108005	0.11037	0.292857
	sf3_p108001				0.953117			-0.103346	0.00702684	0.110373	0.323701
	sf3_p105001				0.954944			-0.101443	0.00893339	0.110377	0.324419
	sf3_pct015001				0.954945			-0.101453	0.00894614	0.110399	0.32462
	sf3_pct050001				0.956439			-0.0998899	0.0105175	0.110407	0.261761
	sf3_p007001				0.954942			-0.101465	0.00895227	0.110417	0.325699
	sf3_p089001				0.956634			-0.0996944	0.0107238	0.110418	0.334457
	sf3_p036001				0.953357			-0.103127	0.00730499	0.110432	0.343414
	sf1_p027001				0.955127			-0.101278	0.00915902	0.110437	0.350149
	sf3_p006001				0.954911			-0.101507	0.00893177	0.110439	0.330079
	sf1_p007001				0.955178			-0.101232	0.00921655	0.110449	0.341026
	sf1_p001001				0.955269			-0.101141	0.00931483	0.110455	0.330717
	sf1_p002001				0.955133			-0.101287	0.00917862	0.110466	0.327623
	sf1_h010001				0.956417			-0.099948	0.0105194	0.110467	0.315118
	sf3_p009001				0.954904			-0.101533	0.00894334	0.110476	0.250952
	sf1_pct012001				0.955264			-0.101156	0.00932092	0.110477	0.323167
	sf1_p004001				0.95534			-0.101085	0.00940941	0.110495	0.316262
	sf1_h011001				0.956296			-0.100088	0.0104084	0.110497	0.347022
	sf3_p100001				0.954979			-0.101465	0.00903274	0.110497	0.314397
	sf1_p008001				0.955261			-0.10117	0.00932747	0.110498	0.327691
	sf3_p021001				0.954979			-0.101467	0.009031	0.110498	0.338712
	sf3_p120001				0.953914			-0.102572	0.00792965	0.110502	0.288306
	sf3_p087001				0.956769			-0.0995979	0.0109079	0.110506	0.318727
	sf3_p005001				0.954935			-0.101532	0.00900972	0.110541	0.257714
	sf1_p010001				0.955542			-0.100892	0.0096529	0.110545	0.325574
	sf3_p097001				0.954938			-0.101536	0.00901889	0.110555	0.324635
	sf1_p016001				0.956197			-0.100217	0.0103411	0.110559	0.32509
	sf3_pct049001				0.956523			-0.0998775	0.0106879	0.110565	0.343569
	sf1_pct013001				0.956355			-0.100062	0.0105039	0.110566	0.341106
	sf3_h015001				0.956127			-0.100303	0.0102669	0.11057	0.299438
	sf3_p001001				0.954953			-0.101537	0.00905193	0.110588	0.311607
	sf3_p140001				0.949797			-0.107063	0.00355914	0.110622	0.34563
	sf1_p009001				0.955737			-0.100747	0.00989926	0.110647	0.419957
	sf3_h033001				0.956142			-0.100342	0.0103398	0.110682	0.178897
	sf3_p096001				0.956141			-0.100347	0.0103437	0.110691	0.255137
	sf3_pct032001				0.958345			-0.0980556	0.0126376	0.110693	0.385678
	sf3_hct009001				0.956152			-0.100356	0.0103754	0.110731	0.30001
	sf3_p125001				0.958581			-0.0979305	0.0130019	0.110932	0.339286
	pct_sf3_hct010013				1.04564			-0.0114317	0.0998531	0.111285	0.363282
	sf3_p144010				0.948028			-0.109607	0.0019956	0.111602	0.337494
	sf3_p084001				0.950418			-0.106859	0.00479261	0.111651	0.349145
	sf3_p032001				0.947646			-0.109811	0.00191088	0.111722	0.296873
	pct_sf3_p129003				1.04555			-0.0120318	0.0997983	0.11183	0.309106
	sf3_p135001				0.948904			-0.108571	0.00331329	0.111884	0.32006
	sf3_p028001				0.94871			-0.10882	0.00315548	0.111976	0.351782
	sf3_p030001				0.948844			-0.10871	0.00332603	0.112036	0.318749
	sf3_p029001				0.948786			-0.108789	0.00328224	0.112071	0.322308
	sf3_p137001				0.948789			-0.108781	0.00329258	0.112074	0.337199
	sf3_p035001				0.948877			-0.108713	0.00338112	0.112094	0.305096
	sf3_p130001				0.948657			-0.10895	0.00317116	0.112121	0.212246
	sf3_p026001				0.948845			-0.10876	0.00338028	0.112141	0.317787
	sf3_p049001				0.948889			-0.108715	0.00343175	0.112146	0.338783
	sf3_p031001				0.948775			-0.108863	0.00333861	0.112202	0.323485
	sf3_p051001				0.948692			-0.108989	0.00329182	0.112281	0.342178
	sf3_p050001				0.948793			-0.108887	0.0034032	0.11229	0.30122
	sf3_p034001				0.948787			-0.108901	0.00340366	0.112304	0.308413
	sf3_p127001				0.948744			-0.108947	0.00336073	0.112307	0.31379
	sf3_p027001				0.948778			-0.108913	0.00339781	0.112311	0.316969
	sf3_p136001				0.948821			-0.108868	0.00344455	0.112312	0.306578
	sf3_p128001				0.948776			-0.108918	0.00339675	0.112315	0.324682
	sf3_p129001				0.948772			-0.108925	0.00339568	0.112321	0.319927
	sf3_p126001				0.948749			-0.108953	0.00337702	0.11233	0.307865
	pct_sf3_hct009004				0.955938			-0.10249	0.0118187	0.114309	0.33635
	sf3_p033001				0.954392			-0.104598	0.0104561	0.115054	0.39319
	sf3_pct041001				0.948727			-0.110917	0.00424868	0.115165	0.347472
	sf3_pct036001				0.948701			-0.110976	0.00423826	0.115214	0.295099
	sf3_pct037001				0.948812			-0.110885	0.00438573	0.115271	0.328077
	sf3_p083001				0.949788			-0.109852	0.00543017	0.115282	0.362211
	sf3_p078001				0.948797			-0.110925	0.00438856	0.115313	0.333398
	sf3_hct014001				0.951333			-0.108311	0.00713637	0.115447	0.340772
	sf3_p057001				0.949598			-0.110137	0.00531542	0.115452	0.358167
	sf3_hct013001				0.951561			-0.108077	0.00737834	0.115455	0.264575
	sf3_hct016001				0.950863			-0.108847	0.00666957	0.115517	0.362558
	sf3_p054001				0.949534			-0.110244	0.00527522	0.115519	0.318557
	sf3_hct015001				0.95111			-0.108641	0.00696818	0.115609	0.345002
	pct_sf3_hct008012				0.950338			-0.109302	0.00660597	0.115908	0.396959
	pct_sf3_h116002				1.05331			-0.00682104	0.109596	0.116417	0.322468
	sf3_p086001				0.952752			-0.107299	0.00918348	0.116483	0.411985
	pct_sf3_h116003				0.950135			-0.108961	0.00772972	0.11669	0.304834
	sf3_p067001				0.953871			-0.10629	0.0105032	0.116793	0.299666
	pct_sf3_h117002				1.05995			-0.000721717	0.11608	0.116802	0.323941
	sf3_p068001				0.950653			-0.109702	0.0071735	0.116876	0.364011
	pct_sf3_h117003				0.943724			-0.115801	0.00122472	0.117025	0.311697
	pct_sf3_pct038015				0.946675			-0.113642	0.00357044	0.117212	0.301125
	sf3_pct048001				0.954323			-0.106182	0.0112735	0.117455	0.329613
	pct_sf3_hct017043				0.944882			-0.115718	0.0017661	0.117484	0.317212
	pct_sf3_hct036i008				1.05374			-0.00727219	0.110903	0.118176	0.330095
	pct_sf3_hct011011				0.943633			-0.117362	0.00100149	0.118364	0.288863
	pct_sf3_hct036a008				1.05447			-0.00704784	0.112089	0.119137	0.301812
	pct_sf3_pct065a006				1.06351			-0.000308007	0.11941	0.119718	0.354695
	pct_sf3_p154i013				0.944579			-0.117167	0.00282675	0.119994	0.315851
	pct_sf3_p154a013				0.942973			-0.119028	0.00126433	0.120292	0.274168
	pct_sf3_h062008				1.04825			-0.0136862	0.107076	0.120763	0.336469
	pct_sf3_hct017077				0.945745			-0.116409	0.0046046	0.121014	0.323611
	pct_sf3_h097037				0.945653			-0.116659	0.00469975	0.121358	0.302965
	pct_sf3_h067026				0.951499			-0.111332	0.0100668	0.121399	0.318167
	pct_sf3_p036017				0.957563			-0.105632	0.017006	0.122638	0.312335
	pct_sf3_h074017				0.963278			-0.100127	0.0234128	0.12354	0.376877
	pct_sf3_h084017				0.960823			-0.102386	0.0213037	0.12369	0.356656
	pct_sf3_p036040				0.96549			-0.098516	0.0266739	0.12519	0.343279
	sf3_hct047d001				0.945367			-0.122468	0.00649785	0.128966	0.322452
	sf3_hct044d001				0.945372			-0.122549	0.00659279	0.129142	0.317776
	sf3_hct041d001				0.945077			-0.122927	0.00635213	0.129279	0.322574
	pct_sf3_p147i013				0.95709			-0.110517	0.0211231	0.13164	0.34492
	pct_sf3_p026002				1.03447			-0.0303204	0.101529	0.131849	0.343423
	pct_sf3_p147a013				0.954711			-0.113266	0.0187295	0.131995	0.362381
	pct_sf3_p026005				0.966823			-0.101802	0.0308109	0.132613	0.333153
	sf3_hct037a001				0.946809			-0.123066	0.0116286	0.134695	0.331573
	sf3_hct037i001				0.946954			-0.122924	0.0118203	0.134744	0.308231
	sf3_h063001				0.944615			-0.125674	0.00951329	0.135187	0.338374
	sf3_h075001				0.959643			-0.111102	0.0267291	0.137831	0.343521
	pct_sf3_pct051019				0.95616			-0.114981	0.0229871	0.137968	0.319221
	sf3_h055001				0.945749			-0.125911	0.0121637	0.138075	0.310153
	pct_sf3_pct012033				0.945341			-0.128843	0.0105495	0.139393	0.335555
	pct_sf3_p021014				0.938754			-0.135493	0.00617694	0.14167	0.315888
	sf3_pct020001				0.943335			-0.133095	0.0110515	0.144147	0.291247
	sf3_p107001				0.943115			-0.133317	0.0108313	0.144149	0.340834
	sf3_p022001				0.943101			-0.133437	0.010889	0.144326	0.327729
	sf3_p023001				0.943037			-0.133524	0.0108598	0.144384	0.329588
	sf3_pct019001				0.943253			-0.133443	0.0111986	0.144642	0.318319
	pct_sf3_pct012031				0.935437			-0.142336	0.00239723	0.144733	0.333922
	pct_sf3_pct018067				1.01158			-0.0475306	0.0671796	0.11471	0.342042
	pct_sf3_h033014				1.02789			-0.0310556	0.0847232	0.115779	0.374581
	pct_sf3_pct017029				0.994764			-0.0657494	0.0535681	0.119318	0.354132
	pct_sf3_pct016029				0.991816			-0.0705014	0.0512	0.121701	0.361639
	pct_sf3_pct018028				0.990452			-0.0749236	0.0532233	0.128147	0.35374
	pct_sf3_p026003				1.03389			-0.0361534	0.103517	0.139671	0.271675
	pct_sf3_pct065a009				0.973898			-0.101921	0.0440442	0.145965	0.321683
	pct_sf3_p030009				0.973435			-0.102462	0.0442333	0.146695	0.344072
	pct_sf3_h032004				0.982493			-0.0965452	0.0599526	0.156498	0.335226
	pct_sf3_h033004				0.992696			-0.0869472	0.0712601	0.158207	0.326103
